# Supplementary material for: Gut Microbial Characterization of Melon-Headed Whales (Peponocephala electra) Stranded in China
Source: Microorganisms. 2022 Mar 6;10(3):572. doi: 10.3390/microorganisms10030572 (PMC8950688; doi:10.3390/microorganisms10030572)
Supplement: Supplementary file 1 [file microorganisms-10-00572-s001.zip]

Archive with 4 entries (3 files):
- microorganisms-1599046-S/
- microorganisms-1599046-S/Table S2.xlsx
- microorganisms-1599046-S/Table_S1.pdf
- microorganisms-1599046-S/Table S3.xlsx
