# Supplementary material for: Gut Microbial Characterization of Melon-Headed Whales (Peponocephala electra) Stranded in China
Source: Microorganisms. 2022 Mar 6;10(3):572. doi: 10.3390/microorganisms10030572 (PMC8950688; doi:10.3390/microorganisms10030572)
Supplement: Supplementary file 1 [file microorganisms-10-00572-s001.zip › microorganisms-1599046-S/Table S2.xlsx]

## Sheet: Sheet1
Table S2:ASV datasets and the classification information
ASVID	Domain	Phylum	Class	Order	Family	Genus	Species	PE1	PE2	PE3	PE4	PE5	PE6	PE7	PE8
ASV_1	Bacteria	Fusobacteriota	Fusobacteriia	Fusobacteriales	Fusobacteriaceae	Cetobacterium	Unclassified	7	1	0	106	58	103	17	5
ASV_10	Bacteria	Fusobacteriota	Fusobacteriia	Fusobacteriales	Fusobacteriaceae	Fusobacterium	Fusobacterium mortiferum	0	0	0	39	58	13	10	2
ASV_100	Bacteria	Firmicutes	Bacilli	Staphylococcales	Gemellaceae	Gemella	Unclassified	0	0	0	0	0	0	109	17
ASV_101	Bacteria	Proteobacteria	Gammaproteobacteria	Burkholderiales	Alcaligenaceae	Taylorella	Unclassified	0	0	113	0	0	0	0	0
ASV_102	Bacteria	Firmicutes	Clostridia	Clostridiales	Clostridiaceae	Clostridium sensu stricto 13	Unclassified	0	0	0	4	0	2	1	0
ASV_103	Bacteria	Fusobacteriota	Fusobacteriia	Fusobacteriales	Fusobacteriaceae	Fusobacterium	Unclassified	0	0	0	0	0	0	3	0
ASV_104	Bacteria	Firmicutes	Clostridia	Lachnospirales	Lachnospiraceae	[Ruminococcus] gnavus group	Unclassified	2	0	0	7	15	9	13	3
ASV_105	Bacteria	Proteobacteria	Alphaproteobacteria	Rhizobiales	Xanthobacteraceae	Unclassified	Unclassified	0	0	110	0	0	0	0	0
ASV_106	Bacteria	Firmicutes	Clostridia	Oscillospirales	Ruminococcaceae	Faecalibacterium	Unclassified	0	0	103	0	0	0	0	0
ASV_107	Bacteria	Bacteroidota	Bacteroidia	Bacteroidales	Bacteroidaceae	Bacteroides	human gut metagenome	23	6	0	276	72	6	27	4
ASV_108	Bacteria	Fusobacteriota	Fusobacteriia	Fusobacteriales	Fusobacteriaceae	Cetobacterium	Unclassified	0	0	0	70	40	28	5	0
ASV_109	Bacteria	Bacteroidota	Bacteroidia	Bacteroidales	Bacteroidaceae	Bacteroides	Unclassified	1	0	0	71	27	8	103	1
ASV_11	Bacteria	Fusobacteriota	Fusobacteriia	Fusobacteriales	Fusobacteriaceae	Fusobacterium	Fusobacterium mortiferum ATCC 9817	1	0	0	23	22	47	229	23
ASV_110	Bacteria	Actinobacteriota	Thermoleophilia	Solirubrobacterales	67-14	metagenome	Unclassified	0	0	97	0	0	0	0	0
ASV_111	Bacteria	Bacteroidota	Bacteroidia	Sphingobacteriales	Lentimicrobiaceae	Lentimicrobium	Bacteroidia bacterium feline oral taxon 312	0	0	0	0	0	0	1	0
ASV_112	Bacteria	Firmicutes	Clostridia	Clostridiales	Clostridiaceae	Clostridium sensu stricto 1	Clostridium butyricum	1	0	0	0	0	0	0	0
ASV_113	Bacteria	Fusobacteriota	Fusobacteriia	Fusobacteriales	Fusobacteriaceae	Fusobacterium	Unclassified	0	0	0	0	0	0	6	0
ASV_114	Bacteria	Proteobacteria	Alphaproteobacteria	Rhodobacterales	Rhodobacteraceae	Unclassified	Unclassified	0	2	0	0	0	0	0	48
ASV_115	Bacteria	Bdellovibrionota	Oligoflexia	Unclassified	Unclassified	Unclassified	Unclassified	0	0	93	0	0	0	0	0
ASV_116	Bacteria	Firmicutes	Bacilli	Lactobacillales	Lactobacillaceae	Ligilactobacillus	Lactobacillus agilis	0	0	93	0	0	0	0	0
ASV_117	Bacteria	Actinobacteriota	Actinobacteria	Actinomycetales	Actinomycetaceae	Varibaculum	Unclassified	0	3	25	0	0	0	43	12
ASV_118	Bacteria	Proteobacteria	Gammaproteobacteria	Enterobacterales	Vibrionaceae	Vibrio	Unclassified	195	2	23	58	61	4	3	40
ASV_119	Bacteria	Actinobacteriota	Actinobacteria	Corynebacteriales	Corynebacteriaceae	Corynebacterium	Corynebacterium tuberculostearicum	0	0	89	0	1	1	0	2
ASV_12	Bacteria	Fusobacteriota	Fusobacteriia	Fusobacteriales	Fusobacteriaceae	Fusobacterium	Fusobacterium varium	70	31	2	1266	1809	1251	2385	432
ASV_120	Bacteria	Chloroflexi	Anaerolineae	Anaerolineales	Anaerolineaceae	Unclassified	Unclassified	0	0	80	0	0	0	0	0
ASV_121	Bacteria	Firmicutes	Clostridia	Clostridiales	Clostridiaceae	Clostridium sensu stricto 1	Unclassified	4208	1314	185	36	87	10623	8933	1016
ASV_123	Bacteria	Proteobacteria	Alphaproteobacteria	Sphingomonadales	Sphingomonadaceae	Erythrobacter	Erythrobacter sp.	5	6	84	0	0	0	0	1
ASV_124	Bacteria	Firmicutes	Clostridia	Lachnospirales	Lachnospiraceae	Epulopiscium	Unclassified	0	0	0	0	4	14	0	0
ASV_125	Bacteria	Firmicutes	Clostridia	Clostridiales	Clostridiaceae	Clostridium sensu stricto 2	Unclassified	0	0	0	1	1	0	29	0
ASV_126	Bacteria	Firmicutes	Bacilli	Erysipelotrichales	Erysipelotrichaceae	Faecalibaculum	Faecalibaculum rodentium	0	0	86	0	0	0	0	0
ASV_127	Bacteria	Campylobacterota	Campylobacteria	Campylobacterales	Campylobacteraceae	Campylobacter	Unclassified	1	0	0	0	98	17	30	6
ASV_128	Bacteria	Planctomycetota	Phycisphaerae	Phycisphaerales	Phycisphaeraceae	Urania-1B-19 marine sediment group	Unclassified	0	0	80	0	0	0	0	0
ASV_129	Bacteria	Proteobacteria	Gammaproteobacteria	Enterobacterales	Erwiniaceae	Erwinia	Erwinia billingiae	0	0	89	0	0	0	6	30
ASV_13	Bacteria	Proteobacteria	Gammaproteobacteria	Enterobacterales	Enterobacteriaceae	Escherichia-Shigella	Unclassified	34	10	1	6	1092	275	62	40
ASV_130	Bacteria	Proteobacteria	Gammaproteobacteria	Enterobacterales	Vibrionaceae	Photobacterium	Photobacterium damselae	0	0	0	0	0	24	4	2
ASV_131	Bacteria	Proteobacteria	Gammaproteobacteria	Enterobacterales	Morganellaceae	Morganella	Morganella morganii	0	0	0	0	0	0	79	7
ASV_132	Bacteria	Proteobacteria	Gammaproteobacteria	Burkholderiales	Alcaligenaceae	Alcaligenes	Unclassified	0	4	66	0	3	2	0	0
ASV_134	Bacteria	Firmicutes	Clostridia	Peptostreptococcales-Tissierellales	Family XI	Finegoldia	Unclassified	0	0	84	0	0	1	0	0
ASV_135	Bacteria	Fusobacteriota	Fusobacteriia	Fusobacteriales	Fusobacteriaceae	Fusobacterium	Unclassified	4	0	0	468	239	229	128	11
ASV_136	Bacteria	Firmicutes	Clostridia	Clostridiales	Clostridiaceae	Clostridium sensu stricto 2	Unclassified	0	0	0	0	0	0	5	0
ASV_137	Bacteria	Proteobacteria	Gammaproteobacteria	Burkholderiales	Nitrosomonadaceae	Ellin6067	Unclassified	0	0	73	0	0	0	0	0
ASV_138	Bacteria	Bacteroidota	Bacteroidia	Bacteroidales	Bacteroidaceae	Bacteroides	Bacteroides ovatus	24	1	1	58	41	9	35	9
ASV_139	Bacteria	Bacteroidota	Bacteroidia	Bacteroidales	Bacteroidaceae	Bacteroides	Unclassified	0	0	1	32	18	0	3	0
ASV_14	Bacteria	Bacteroidota	Bacteroidia	Bacteroidales	Bacteroidaceae	Bacteroides	Unclassified	2	0	0	0	266	475	522	116
ASV_140	Bacteria	Proteobacteria	Gammaproteobacteria	Enterobacterales	Alteromonadaceae	Alteromonas	Alteromonas mediterranea	6	39	35	0	0	2	0	2
ASV_141	Bacteria	Campylobacterota	Campylobacteria	Campylobacterales	Arcobacteraceae	Unclassified	Unclassified	0	0	1	0	0	8	0	0
ASV_142	Bacteria	Proteobacteria	Gammaproteobacteria	Pseudomonadales	Pseudomonadaceae	Pseudomonas	Pseudomonas oleovorans	0	0	0	0	0	0	0	0
ASV_143	Bacteria	Actinobacteriota	Thermoleophilia	Gaiellales	Unclassified	Unclassified	Unclassified	0	0	7	0	0	0	0	0
ASV_144	Bacteria	Bacteroidota	Bacteroidia	Bacteroidales	Bacteroidaceae	Bacteroides	Unclassified	0	0	0	33	12	1	1	0
ASV_145	Bacteria	Actinobacteriota	Actinobacteria	Frankiales	Frankiaceae	Jatrophihabitans	Unclassified	0	0	74	0	0	0	0	0
ASV_146	Bacteria	Firmicutes	Clostridia	Clostridiales	Clostridiaceae	Unclassified	Unclassified	0	0	0	2	5	7	0	0
ASV_148	Bacteria	Dadabacteria	Dadabacteriia	Dadabacteriales	Unclassified	Unclassified	Unclassified	0	0	63	0	0	0	0	0
ASV_149	Bacteria	Firmicutes	Clostridia	Clostridiales	Clostridiaceae	Clostridium sensu stricto 1	Unclassified	0	0	0	0	0	0	0	0
ASV_15	Bacteria	Firmicutes	Clostridia	Clostridiales	Clostridiaceae	Clostridium sensu stricto 1	Clostridium baratii	73	3	1	9	2	0	3	2
ASV_150	Bacteria	Synergistota	Synergistia	Synergistales	Synergistaceae	Fretibacterium	Unclassified	0	0	0	0	11	50	0	5
ASV_151	Bacteria	Firmicutes	Bacilli	Bacillales	Bacillaceae	Geobacillus	Geobacillus thermodenitrificans	0	0	5	0	0	0	0	0
ASV_152	Bacteria	Firmicutes	Clostridia	Peptostreptococcales-Tissierellales	Family XI	Peptoniphilus	Unclassified	0	3	50	0	0	2	0	0
ASV_153	Bacteria	Proteobacteria	Gammaproteobacteria	Enterobacterales	Aeromonadaceae	Aeromonas	Aeromonas salmonicida	8	56	0	0	0	0	0	7
ASV_154	Bacteria	Firmicutes	Clostridia	Lachnospirales	Lachnospiraceae	Epulopiscium	Lachnospiraceae bacterium mt14	0	0	0	2	3	15	0	0
ASV_155	Bacteria	Proteobacteria	Gammaproteobacteria	Enterobacterales	Alteromonadaceae	Rheinheimera	Rheinheimera sp.	0	0	1	0	0	0	0	0
ASV_156	Bacteria	Dadabacteria	Dadabacteriia	Dadabacteriales	Unclassified	Unclassified	Unclassified	0	8	50	0	0	0	0	0
ASV_157	Bacteria	Bacteroidota	Bacteroidia	Bacteroidales	Bacteroidaceae	Bacteroides	Unclassified	0	0	0	42	13	2	1	0
ASV_158	Bacteria	Firmicutes	Clostridia	Peptostreptococcales-Tissierellales	Anaerovoracaceae	Unclassified	Unclassified	0	0	58	0	0	0	1	0
ASV_16	Bacteria	Fusobacteriota	Fusobacteriia	Fusobacteriales	Fusobacteriaceae	Fusobacterium	gut metagenome	0	3	0	3	103	498	209	44
ASV_160	Bacteria	Firmicutes	Bacilli	Exiguobacterales	Exiguobacteraceae	Exiguobacterium	Exiguobacterium aurantiacum	4	50	0	0	0	3	0	0
ASV_161	Bacteria	Fusobacteriota	Fusobacteriia	Fusobacteriales	Leptotrichiaceae	Oceanivirga	Unclassified	0	0	0	0	0	0	281	68
ASV_162	Bacteria	Spirochaetota	Spirochaetia	Spirochaetales	Spirochaetaceae	Treponema	Unclassified	0	0	0	0	0	12	0	0
ASV_163	Bacteria	Proteobacteria	Alphaproteobacteria	Rhodobacterales	Rhodobacteraceae	Paracoccus	Paracoccus homiensis	0	1	0	0	0	0	0	14
ASV_164	Bacteria	Firmicutes	Clostridia	Peptostreptococcales-Tissierellales	Peptostreptococcaceae	Romboutsia	Romboutsia hominis	0	0	0	0	0	9	0	0
ASV_165	Bacteria	Desulfobacterota	Desulfuromonadia	Desulfuromonadales	Sva1033	Unclassified	Unclassified	0	0	60	0	0	0	0	0
ASV_166	Bacteria	Firmicutes	Clostridia	Peptostreptococcales-Tissierellales	Anaerovoracaceae	Family XIII AD3011 group	Unclassified	0	0	56	0	0	0	0	0
ASV_167	Bacteria	Proteobacteria	Alphaproteobacteria	Tistrellales	Geminicoccaceae	Unclassified	Unclassified	0	0	52	0	0	0	0	0
ASV_168	Bacteria	Actinobacteriota	Thermoleophilia	Gaiellales	Gaiellaceae	Gaiella	Unclassified	0	0	55	0	0	0	0	0
ASV_169	Bacteria	Firmicutes	Bacilli	Staphylococcales	Staphylococcaceae	Staphylococcus	Staphylococcus aureus	0	56	0	0	2	2	0	4
ASV_17	Bacteria	Proteobacteria	Gammaproteobacteria	Enterobacterales	Vibrionaceae	Vibrio	Vibrio fluvialis	1	0	10	4	2	0	0	0
ASV_170	Bacteria	Campylobacterota	Campylobacteria	Campylobacterales	Sulfurovaceae	Sulfurovum	Unclassified	0	0	51	0	0	0	0	0
ASV_171	Bacteria	Chloroflexi	Dehalococcoidia	S085	Unclassified	Unclassified	Unclassified	0	0	51	0	0	0	0	0
ASV_172	Bacteria	Proteobacteria	Gammaproteobacteria	Enterobacterales	Idiomarinaceae	Idiomarina	bacterium	0	17	12	0	2	4	0	0
ASV_173	Bacteria	Proteobacteria	Alphaproteobacteria	Rhodobacterales	Rhodobacteraceae	Paracoccus	Unclassified	0	3	36	0	0	0	0	0
ASV_174	Bacteria	Proteobacteria	Gammaproteobacteria	Burkholderiales	Comamonadaceae	Unclassified	Unclassified	0	0	46	0	0	0	0	0
ASV_175	Bacteria	GAL15	Unclassified	Unclassified	Unclassified	Unclassified	Unclassified	0	0	0	0	0	5	0	0
ASV_176	Bacteria	Bacteroidota	Bacteroidia	Bacteroidales	Tannerellaceae	Parabacteroides	Parabacteroides sp. CT06	0	0	0	0	0	1	0	0
ASV_177	Bacteria	Firmicutes	Negativicutes	Acidaminococcales	Acidaminococcaceae	Phascolarctobacterium	Phascolarctobacterium faecium	0	0	0	7	11	3	0	0
ASV_178	Bacteria	Bacteroidota	Bacteroidia	Flavobacteriales	Flavobacteriaceae	Muricauda	Muricauda sp.	0	0	0	0	0	0	0	0
ASV_179	Bacteria	Proteobacteria	Gammaproteobacteria	Burkholderiales	Nitrosomonadaceae	MND1	Unclassified	0	0	39	0	0	0	0	0
ASV_18	Bacteria	Firmicutes	Bacilli	Erysipelotrichales	Erysipelatoclostridiaceae	Erysipelatoclostridium	Erysipelatoclostridium ramosum	0	0	0	0	0	0	6	1
ASV_180	Bacteria	Firmicutes	Clostridia	Oscillospirales	Ruminococcaceae	Subdoligranulum	Unclassified	0	0	40	0	0	0	0	0
ASV_181	Bacteria	Bacteroidota	Bacteroidia	Bacteroidales	Porphyromonadaceae	Porphyromonas	Unclassified	0	0	0	0	7	4	1	2
ASV_182	Bacteria	Proteobacteria	Gammaproteobacteria	Burkholderiales	Comamonadaceae	Unclassified	Unclassified	0	0	41	0	3	0	0	0
ASV_184	Bacteria	Firmicutes	Clostridia	Clostridiales	Clostridiaceae	Clostridium sensu stricto 2	Unclassified	0	0	0	0	0	0	61	0
ASV_185	Bacteria	Cyanobacteria	Cyanobacteriia	Synechococcales	Cyanobiaceae	Prochlorococcus MIT9313	Unclassified	0	0	46	0	0	0	0	0
ASV_187	Bacteria	Proteobacteria	Gammaproteobacteria	Pseudomonadales	Moraxellaceae	Acinetobacter	Acinetobacter haemolyticus	8	76	492	0	2	5	0	0
ASV_188	Bacteria	Firmicutes	Clostridia	Clostridiales	Clostridiaceae	Haloimpatiens	Unclassified	12	49	0	0	2	0	4	0
ASV_189	Bacteria	Actinobacteriota	Acidimicrobiia	Microtrichales	Ilumatobacteraceae	Ilumatobacter	Unclassified	0	0	41	0	0	0	0	0
ASV_19	Bacteria	Bacteroidota	Bacteroidia	Bacteroidales	Bacteroidaceae	Bacteroides	Unclassified	2	0	0	0	10	438	37	23
ASV_190	Bacteria	Proteobacteria	Gammaproteobacteria	Enterobacterales	Vibrionaceae	Vibrio	Vibrio navarrensis	389	425	2777	116	222	126	11	163
ASV_192	Bacteria	Campylobacterota	Campylobacteria	Campylobacterales	Arcobacteraceae	Halarcobacter	Unclassified	0	0	0	0	0	7	0	0
ASV_193	Bacteria	Proteobacteria	Gammaproteobacteria	Enterobacterales	Morganellaceae	Proteus	Proteus vulgaris	0	0	0	0	0	0	0	1
ASV_194	Bacteria	Proteobacteria	Alphaproteobacteria	Rhodobacterales	Rhodobacteraceae	Epibacterium	Epibacterium mobile	13	0	12	0	0	0	0	7
ASV_195	Bacteria	Firmicutes	Bacilli	Lactobacillales	Vagococcaceae	Vagococcus	Vagococcus fluvialis	0	0	0	0	0	2	0	0
ASV_196	Bacteria	Dadabacteria	Dadabacteriia	Dadabacteriales	Unclassified	Unclassified	Unclassified	0	9	26	0	0	0	0	0
ASV_197	Bacteria	Firmicutes	Clostridia	Clostridiales	Clostridiaceae	Clostridium sensu stricto 1	Unclassified	47	24	0	1	5	21	482	40
ASV_198	Bacteria	Fusobacteriota	Fusobacteriia	Fusobacteriales	Fusobacteriaceae	Cetobacterium	Unclassified	0	0	0	436	69	18	6	1
ASV_199	Bacteria	Proteobacteria	Alphaproteobacteria	Caulobacterales	Caulobacteraceae	Brevundimonas	Brevundimonas naejangsanensis	0	1	0	0	1	6	0	0
ASV_2	Bacteria	Firmicutes	Clostridia	Clostridiales	Clostridiaceae	Clostridium sensu stricto 1	Clostridium perfringens	309	28	2	0	6	131	328	19
ASV_20	Bacteria	Proteobacteria	Gammaproteobacteria	Pseudomonadales	Pseudomonadaceae	Pseudomonas	Pseudomonas aeruginosa	0	265	965	0	15	54	1	320
ASV_200	Bacteria	Firmicutes	Clostridia	Clostridiales	Clostridiaceae	Clostridium sensu stricto 1	human gut metagenome	0	0	0	0	3	2	1	3
ASV_201	Bacteria	Bacteroidota	Bacteroidia	Flavobacteriales	Flavobacteriaceae	Polaribacter	Unclassified	0	8	39	0	0	0	0	0
ASV_202	Bacteria	Proteobacteria	Gammaproteobacteria	Enterobacterales	Enterobacteriaceae	Plesiomonas	Plesiomonas shigelloides	24	45	0	8	7	4	0	7
ASV_203	Bacteria	Firmicutes	Bacilli	Lactobacillales	Enterococcaceae	Enterococcus	Enterococcus cecorum	0	13	55	0	1	0	0	0
ASV_204	Bacteria	Bacteroidota	Bacteroidia	Bacteroidales	Bacteroidaceae	Bacteroides	Unclassified	0	0	0	34	0	0	0	0
ASV_205	Bacteria	Proteobacteria	Alphaproteobacteria	Rhodobacterales	Rhodobacteraceae	Phaeobacter	Phaeobacter piscinae	3	1	38	0	0	0	0	5
ASV_206	Bacteria	Chloroflexi	Dehalococcoidia	S085	Unclassified	Unclassified	Unclassified	0	0	32	0	0	0	0	0
ASV_207	Bacteria	Chloroflexi	Anaerolineae	RBG-13-54-9	Unclassified	Unclassified	Unclassified	0	39	0	0	0	0	0	0
ASV_208	Bacteria	Firmicutes	Bacilli	Mycoplasmatales	Mycoplasmataceae	Mycoplasma	Mycoplasma sp. Phocoena C-269	0	0	0	0	0	0	0	12
ASV_209	Bacteria	Firmicutes	Clostridia	Peptostreptococcales-Tissierellales	Peptostreptococcaceae	Romboutsia	Romboutsia ilealis	2	1	37	0	1	0	1	0
ASV_21	Bacteria	Bacteroidota	Bacteroidia	Bacteroidales	Bacteroidaceae	Bacteroides	Bacteroides massiliensis	0	0	0	101	167	210	12	30
ASV_210	Bacteria	Acidobacteriota	Vicinamibacteria	Vicinamibacterales	Unclassified	Unclassified	Unclassified	0	0	36	0	0	0	0	0
ASV_212	Bacteria	Firmicutes	Clostridia	Lachnospirales	Lachnospiraceae	Lachnospiraceae NK4A136 group	Trichinella pseudospiralis	0	0	38	0	0	0	0	0
ASV_214	Bacteria	Actinobacteriota	Thermoleophilia	Unclassified	Unclassified	Unclassified	Unclassified	0	0	29	0	0	0	0	0
ASV_215	Bacteria	Firmicutes	Clostridia	Clostridiales	Clostridiaceae	Clostridium sensu stricto 13	Clostridium subterminale	0	0	0	0	0	0	0	0
ASV_216	Bacteria	Fusobacteriota	Fusobacteriia	Fusobacteriales	Fusobacteriaceae	Cetobacterium	Unclassified	0	0	0	0	0	11	1	0
ASV_217	Bacteria	Proteobacteria	Gammaproteobacteria	Enterobacterales	Pasteurellaceae	Actinobacillus	Unclassified	0	0	0	0	1	0	40	3
ASV_218	Bacteria	Proteobacteria	Gammaproteobacteria	Pseudomonadales	Cellvibrionaceae	Unclassified	Unclassified	0	0	0	0	0	0	0	16
ASV_219	Bacteria	Actinobacteriota	Actinobacteria	Propionibacteriales	Propionibacteriaceae	Cutibacterium	Cutibacterium acnes	0	0	0	0	0	5	0	0
ASV_22	Bacteria	Firmicutes	Clostridia	Peptostreptococcales-Tissierellales	Peptostreptococcaceae	Peptoclostridium	Unclassified	19	2	8	10	203	197	317	49
ASV_220	Bacteria	Firmicutes	Desulfitobacteriia	Desulfitobacteriales	Desulfitobacteriaceae	Desulfitobacterium	Unclassified	0	0	35	0	0	0	0	0
ASV_221	Bacteria	Proteobacteria	Gammaproteobacteria	Steroidobacterales	Woeseiaceae	Woeseia	Unclassified	0	0	41	0	0	0	0	0
ASV_222	Bacteria	Proteobacteria	Gammaproteobacteria	Burkholderiales	Sutterellaceae	Unclassified	Unclassified	0	0	30	0	0	0	0	0
ASV_223	Bacteria	Bacteroidota	Bacteroidia	Bacteroidales	Bacteroidaceae	Bacteroides	human gut metagenome	0	0	0	36	0	0	5	0
ASV_224	Bacteria	Proteobacteria	Alphaproteobacteria	Rhizobiales	Devosiaceae	Devosia	metagenome	0	0	31	0	0	0	0	0
ASV_225	Bacteria	Proteobacteria	Gammaproteobacteria	Burkholderiales	Hydrogenophilaceae	Hydrogenophilus	Hydrogenophilus thermoluteolus	0	0	7	0	0	5	0	0
ASV_226	Bacteria	Fusobacteriota	Fusobacteriia	Fusobacteriales	Fusobacteriaceae	Fusobacterium	Unclassified	0	0	0	18	6	1	1	1
ASV_227	Bacteria	Planctomycetota	Planctomycetes	Pirellulales	Pirellulaceae	Rubripirellula	Unclassified	0	0	31	0	0	0	0	0
ASV_228	Bacteria	Proteobacteria	Gammaproteobacteria	Enterobacterales	Pasteurellaceae	Phocoenobacter	Unclassified	0	0	0	0	1	114	474	76
ASV_23	Bacteria	Proteobacteria	Gammaproteobacteria	Enterobacterales	Pasteurellaceae	Actinobacillus	Unclassified	4	2	0	2	16	96	788	92
ASV_230	Bacteria	Planctomycetota	Planctomycetes	Pirellulales	Pirellulaceae	Rhodopirellula	Unclassified	0	0	32	0	0	0	0	0
ASV_231	Bacteria	Fusobacteriota	Fusobacteriia	Fusobacteriales	Fusobacteriaceae	Cetobacterium	Unclassified	0	0	0	0	0	7	5	0
ASV_232	Bacteria	Bacteroidota	Bacteroidia	Bacteroidales	Bacteroidaceae	Bacteroides	Bacteroides stercoris ATCC 43183	0	0	0	15	8	2	2	0
ASV_233	Bacteria	Proteobacteria	Alphaproteobacteria	Rhodobacterales	Rhodobacteraceae	Unclassified	Unclassified	6	0	26	0	0	0	0	0
ASV_234	Bacteria	Proteobacteria	Alphaproteobacteria	Kiloniellales	Kiloniellaceae	Unclassified	Unclassified	0	0	29	0	0	0	0	0
ASV_235	Bacteria	Proteobacteria	Gammaproteobacteria	Enterobacterales	Pasteurellaceae	Actinobacillus	Unclassified	1	0	0	0	0	1	29	0
ASV_237	Bacteria	Actinobacteriota	Actinobacteria	Propionibacteriales	Propionibacteriaceae	Unclassified	Gram-positive bacterium SOGA22	0	0	30	0	0	0	0	0
ASV_238	Bacteria	Myxococcota	bacteriap25	Unclassified	Unclassified	Unclassified	Unclassified	0	0	25	0	0	0	0	0
ASV_239	Bacteria	Fusobacteriota	Fusobacteriia	Fusobacteriales	Fusobacteriaceae	Fusobacterium	Unclassified	0	0	0	0	1	0	2	0
ASV_24	Bacteria	Firmicutes	Clostridia	Peptostreptococcales-Tissierellales	Peptostreptococcaceae	Paeniclostridium	Paeniclostridium sordellii	586	253	9	0	105	128	86	17
ASV_240	Bacteria	Actinobacteriota	Thermoleophilia	Gaiellales	Unclassified	Unclassified	Unclassified	0	0	29	0	0	0	0	0
ASV_241	Bacteria	Actinobacteriota	Actinobacteria	Corynebacteriales	Mycobacteriaceae	Mycobacterium	Mycobacterium sp.	0	0	26	0	0	0	0	0
ASV_242	Bacteria	Bacteroidota	Bacteroidia	Flavobacteriales	Flavobacteriaceae	Flavobacterium	Flavobacterium jumunjinense	2	3	22	0	1	0	0	0
ASV_243	Bacteria	Acidobacteriota	Vicinamibacteria	Subgroup 17	Unclassified	Unclassified	Unclassified	0	0	29	0	0	0	0	0
ASV_244	Bacteria	Proteobacteria	Alphaproteobacteria	Rhodobacterales	Rhodobacteraceae	Unclassified	Unclassified	2	0	0	0	0	0	0	10
ASV_245	Bacteria	Patescibacteria	Saccharimonadia	Saccharimonadales	Unclassified	Unclassified	Unclassified	0	0	0	0	0	7	0	0
ASV_246	Bacteria	Proteobacteria	Gammaproteobacteria	Burkholderiales	TRA3-20	Unclassified	Unclassified	0	2	28	0	0	0	0	0
ASV_247	Bacteria	Proteobacteria	Gammaproteobacteria	Enterobacterales	Morganellaceae	Proteus	Proteus mirabilis BB2000	0	0	0	0	0	0	0	1
ASV_248	Bacteria	Firmicutes	Bacilli	Bacillales	Bacillaceae	Bacillus	Bacillus anthracis	0	0	41	0	0	0	0	0
ASV_249	Bacteria	Actinobacteriota	Actinobacteria	Pseudonocardiales	Pseudonocardiaceae	Unclassified	Unclassified	0	0	0	0	0	7	0	0
ASV_25	Bacteria	Proteobacteria	Gammaproteobacteria	Enterobacterales	Vibrionaceae	Vibrio	Vibrio parahaemolyticus	5	0	4	2	0	1	0	2
ASV_250	Bacteria	Proteobacteria	Gammaproteobacteria	Enterobacterales	Pasteurellaceae	Actinobacillus	Unclassified	0	0	0	0	0	1	88	2
ASV_251	Bacteria	Fusobacteriota	Fusobacteriia	Fusobacteriales	Fusobacteriaceae	Cetobacterium	Unclassified	0	0	0	0	1	56	14	0
ASV_252	Bacteria	Actinobacteriota	Thermoleophilia	Gaiellales	Unclassified	Unclassified	Unclassified	0	0	90	0	0	0	0	0
ASV_253	Bacteria	Firmicutes	Clostridia	Clostridiales	Clostridiaceae	Clostridium sensu stricto 1	Clostridium butyricum	1	0	0	0	1	17	0	1
ASV_254	Bacteria	Actinobacteriota	Actinobacteria	Bifidobacteriales	Bifidobacteriaceae	Bifidobacterium	Unclassified	0	0	23	0	0	0	0	0
ASV_255	Bacteria	Actinobacteriota	Actinobacteria	Micrococcales	Microbacteriaceae	Leucobacter	Unclassified	0	0	0	0	0	5	0	0
ASV_256	Bacteria	Proteobacteria	Gammaproteobacteria	Burkholderiales	Oxalobacteraceae	Massilia	Unclassified	0	26	0	0	0	0	0	0
ASV_257	Bacteria	Actinobacteriota	Acidimicrobiia	Actinomarinales	Unclassified	Unclassified	Unclassified	0	2	20	0	0	0	0	0
ASV_258	Bacteria	Proteobacteria	Gammaproteobacteria	Pseudomonadales	Nitrincolaceae	Marinobacterium	Marinobacterium coralli	0	6	22	0	0	0	0	0
ASV_26	Bacteria	Fusobacteriota	Fusobacteriia	Fusobacteriales	Fusobacteriaceae	Cetobacterium	Unclassified	0	0	0	13	13	28	7	1
ASV_260	Bacteria	Firmicutes	Clostridia	Peptostreptococcales-Tissierellales	Family XI	Helcococcus	Unclassified	0	7	11	0	2	0	0	0
ASV_261	Bacteria	Planctomycetota	Planctomycetes	Pirellulales	Pirellulaceae	Pirellula	Unclassified	0	0	21	0	0	0	0	0
ASV_262	Bacteria	Firmicutes	Bacilli	Lactobacillales	Lactobacillaceae	Lactobacillus	Lactobacillus intestinalis	0	27	0	0	0	0	0	0
ASV_263	Bacteria	Chloroflexi	Anaerolineae	Anaerolineales	Anaerolineaceae	Unclassified	Unclassified	0	29	0	0	0	0	0	0
ASV_264	Bacteria	Proteobacteria	Gammaproteobacteria	Burkholderiales	Comamonadaceae	Unclassified	Unclassified	0	0	24	0	0	0	0	0
ASV_265	Bacteria	Planctomycetota	Planctomycetes	Pirellulales	Pirellulaceae	Blastopirellula	Unclassified	0	0	24	0	0	0	0	0
ASV_266	Bacteria	Proteobacteria	Gammaproteobacteria	Coxiellales	Coxiellaceae	Coxiella	Coxiella cheraxi	0	0	20	0	0	0	0	0
ASV_267	Bacteria	Actinobacteriota	Thermoleophilia	Solirubrobacterales	67-14	Unclassified	Unclassified	0	0	24	0	0	0	0	0
ASV_268	Bacteria	Fusobacteriota	Fusobacteriia	Fusobacteriales	Fusobacteriaceae	Fusobacterium	Unclassified	1	0	0	160	70	4	20	2
ASV_269	Bacteria	Proteobacteria	Gammaproteobacteria	Pseudomonadales	Pseudomonadaceae	Pseudomonas	Unclassified	0	0	0	0	0	3	0	0
ASV_27	Bacteria	Firmicutes	Bacilli	Erysipelotrichales	Erysipelotrichaceae	[Clostridium] innocuum group	Unclassified	2	11	0	1	6	187	11	6
ASV_270	Bacteria	Proteobacteria	Gammaproteobacteria	Pseudomonadales	Pseudomonadaceae	Pseudomonas	Pseudomonas mendocina	1	52	31	0	0	0	0	1
ASV_271	Bacteria	Firmicutes	Bacilli	Lactobacillales	Lactobacillaceae	Ligilactobacillus	Unclassified	0	0	0	0	0	4	0	0
ASV_272	Bacteria	Proteobacteria	Gammaproteobacteria	Pseudomonadales	Pseudomonadaceae	Pseudomonas	Pseudomonas alcaligenes	0	26	1	0	0	0	0	0
ASV_273	Bacteria	Bacteroidota	Bacteroidia	Flavobacteriales	Flavobacteriaceae	Tenacibaculum	Unclassified	0	12	20	0	0	0	0	0
ASV_274	Bacteria	Methylomirabilota	Methylomirabilia	Rokubacteriales	Unclassified	Unclassified	Unclassified	0	0	0	0	0	7	0	0
ASV_275	Bacteria	Firmicutes	Bacilli	Bacillales	Bacillaceae	Bacillus	Unclassified	0	0	0	0	0	5	1	2
ASV_277	Bacteria	Proteobacteria	Gammaproteobacteria	Burkholderiales	Unclassified	Unclassified	Unclassified	0	0	0	0	0	5	0	0
ASV_278	Bacteria	Proteobacteria	Alphaproteobacteria	Rhodobacterales	Rhodobacteraceae	Silicimonas	Unclassified	0	0	22	0	0	0	0	0
ASV_279	Bacteria	Proteobacteria	Gammaproteobacteria	Enterobacterales	Morganellaceae	Providencia	Providencia alcalifaciens	0	16	95	0	1	3	0	123
ASV_28	Bacteria	Firmicutes	Clostridia	Peptostreptococcales-Tissierellales	Peptostreptococcaceae	Paraclostridium	Paraclostridium bifermentans	11	1	0	4	15	23	2	0
ASV_280	Bacteria	Proteobacteria	Gammaproteobacteria	Enterobacterales	Pseudoalteromonadaceae	Pseudoalteromonas	Pseudoalteromonas phenolica	0	1	19	0	0	0	0	0
ASV_282	Bacteria	Firmicutes	Clostridia	Peptostreptococcales-Tissierellales	Peptostreptococcaceae	Romboutsia	Unclassified	27	23	3	11	113	167	1	10
ASV_283	Bacteria	Firmicutes	Bacilli	Erysipelotrichales	Erysipelotrichaceae	Turicibacter	Unclassified	0	0	0	0	4	0	8	0
ASV_284	Bacteria	Proteobacteria	Alphaproteobacteria	Rhizobiales	Hyphomicrobiaceae	Hyphomicrobium	Hyphomicrobium vulgare	1	22	0	0	0	0	0	0
ASV_285	Bacteria	Firmicutes	Clostridia	Clostridiales	Clostridiaceae	Clostridium sensu stricto 13	Clostridium subterminale	2	3	0	0	0	0	0	0
ASV_286	Bacteria	Firmicutes	Bacilli	Lactobacillales	Vagococcaceae	Vagococcus	Vagococcus fluvialis	0	0	176	0	0	3	0	1
ASV_287	Bacteria	Bacteroidota	Bacteroidia	Bacteroidales	Porphyromonadaceae	Porphyromonas	Unclassified	0	0	25	2	1	0	0	0
ASV_288	Bacteria	Firmicutes	Clostridia	Peptostreptococcales-Tissierellales	Family XI	Helcococcus	Unclassified	0	0	20	0	0	0	0	0
ASV_289	Bacteria	Firmicutes	Clostridia	Clostridiales	Clostridiaceae	Clostridium sensu stricto 13	Unclassified	0	0	0	6	1	2	1	0
ASV_29	Bacteria	Proteobacteria	Gammaproteobacteria	Enterobacterales	Pasteurellaceae	Phocoenobacter	Unclassified	0	0	0	0	0	3	31	2
ASV_290	Bacteria	Proteobacteria	Gammaproteobacteria	Pseudomonadales	Pseudomonadaceae	Pseudomonas	Pseudomonas pachastrellae	2	23	0	0	0	0	0	0
ASV_291	Bacteria	Proteobacteria	Gammaproteobacteria	Steroidobacterales	Woeseiaceae	Woeseia	Unclassified	0	0	19	0	0	0	0	0
ASV_292	Bacteria	Proteobacteria	Gammaproteobacteria	Steroidobacterales	Woeseiaceae	Woeseia	Unclassified	0	0	17	0	0	0	0	0
ASV_293	Bacteria	Proteobacteria	Gammaproteobacteria	Burkholderiales	Oxalobacteraceae	Massilia	Unclassified	0	0	0	0	3	5	0	0
ASV_294	Bacteria	Bacteroidota	Ignavibacteria	Ignavibacteriales	PHOS-HE36	Unclassified	Unclassified	0	27	0	0	0	0	0	0
ASV_295	Bacteria	Firmicutes	Clostridia	Peptostreptococcales-Tissierellales	Peptostreptococcaceae	Terrisporobacter	Terrisporobacter glycolicus	0	0	0	2	1	6	0	0
ASV_296	Bacteria	Proteobacteria	Gammaproteobacteria	Enterobacterales	Alteromonadaceae	Rheinheimera	Rheinheimera aquimaris	3	11	159	0	0	0	0	0
ASV_297	Bacteria	Fusobacteriota	Fusobacteriia	Fusobacteriales	Fusobacteriaceae	Fusobacterium	Unclassified	0	0	0	0	2	1	0	0
ASV_298	Bacteria	Firmicutes	Clostridia	Clostridiales	Clostridiaceae	Clostridium sensu stricto 1	Clostridium perfringens ATCC 13124	106	3	0	2	3	55	216	2
ASV_299	Bacteria	Spirochaetota	Spirochaetia	Spirochaetales	Spirochaetaceae	Treponema	Unclassified	0	1	0	0	0	3	1	0
ASV_3	Bacteria	Bacteroidota	Bacteroidia	Bacteroidales	Bacteroidaceae	Bacteroides	Bacteroides fragilis	11962	851	465	14621	9384	1984	8989	1725
ASV_30	Bacteria	Fusobacteriota	Fusobacteriia	Fusobacteriales	Fusobacteriaceae	Fusobacterium	Unclassified	0	0	0	6	1	0	0	0
ASV_300	Bacteria	Proteobacteria	Gammaproteobacteria	Xanthomonadales	Xanthomonadaceae	Stenotrophomonas	[Pseudomonas] geniculata	1	10	0	0	0	3	0	0
ASV_301	Bacteria	Proteobacteria	Alphaproteobacteria	Rhodobacterales	Rhodobacteraceae	Pseudooceanicola	Oceanicola sp.	2	0	21	0	0	0	0	0
ASV_302	Bacteria	Bacteroidota	Bacteroidia	Bacteroidales	Bacteroidaceae	Bacteroides	Bacteroides rodentium	0	0	0	39	54	15	3	10
ASV_303	Bacteria	Firmicutes	Clostridia	Lachnospirales	Lachnospiraceae	Unclassified	Unclassified	0	0	19	0	0	0	0	0
ASV_304	Bacteria	Proteobacteria	Alphaproteobacteria	Rhodobacterales	Rhodobacteraceae	Unclassified	Unclassified	0	0	0	0	0	0	0	11
ASV_305	Bacteria	Firmicutes	Bacilli	Acholeplasmatales	Acholeplasmataceae	Anaeroplasma	gut metagenome	0	60	0	0	35	1	0	0
ASV_306	Bacteria	Proteobacteria	Gammaproteobacteria	Cardiobacteriales	Cardiobacteriaceae	Unclassified	Unclassified	0	0	18	0	0	0	0	0
ASV_307	Bacteria	Planctomycetota	Brocadiae	Brocadiales	Brocadiaceae	Candidatus Kuenenia	Unclassified	0	21	0	0	0	0	0	0
ASV_308	Bacteria	Actinobacteriota	Actinobacteria	Actinomycetales	Actinomycetaceae	Varibaculum	Unclassified	0	0	1	0	0	0	24	4
ASV_309	Bacteria	Firmicutes	Bacilli	Bacillales	Bacillaceae	Geobacillus	Geobacillus genomosp. 3	0	0	0	0	0	3	0	0
ASV_31	Bacteria	Firmicutes	Clostridia	Peptostreptococcales-Tissierellales	Peptostreptococcaceae	Romboutsia	Unclassified	11	8	0	3	22	193	1	6
ASV_311	Bacteria	Proteobacteria	Gammaproteobacteria	Pseudomonadales	Pseudomonadaceae	Pseudomonas	Pseudomonas stutzeri	0	13	2	0	0	0	0	0
ASV_312	Bacteria	Firmicutes	Clostridia	Clostridiales	Clostridiaceae	Oceanirhabdus	Unclassified	2	28	1	0	0	0	0	0
ASV_313	Bacteria	Bacteroidota	Bacteroidia	Flavobacteriales	Weeksellaceae	Chryseobacterium	Unclassified	0	2	17	0	0	0	0	0
ASV_314	Bacteria	Proteobacteria	Alphaproteobacteria	Caulobacterales	Caulobacteraceae	Brevundimonas	Brevundimonas vesicularis	0	9	4	0	0	0	0	0
ASV_315	Bacteria	Bacteroidota	Bacteroidia	Sphingobacteriales	Lentimicrobiaceae	Lentimicrobium	Bacteroidia bacterium feline oral taxon 312	0	4	0	0	2	11	17	12
ASV_316	Bacteria	Proteobacteria	Gammaproteobacteria	AT-s2-59	Unclassified	Unclassified	Unclassified	0	0	16	0	0	0	0	0
ASV_317	Bacteria	Proteobacteria	Gammaproteobacteria	Enterobacterales	Enterobacteriaceae	Raoultella	Raoultella ornithinolytica	9	21	0	10	12	2	4	27
ASV_318	Bacteria	Firmicutes	Clostridia	Peptostreptococcales-Tissierellales	Family XI	Helcococcus	Unclassified	0	7	9	0	0	0	0	1
ASV_319	Bacteria	Bacteroidota	Bacteroidia	Cytophagales	Cyclobacteriaceae	Unclassified	Unclassified	0	0	0	0	0	0	0	6
ASV_32	Bacteria	Proteobacteria	Gammaproteobacteria	Pseudomonadales	Moraxellaceae	Acinetobacter	Acinetobacter venetianus	3	0	0	0	0	0	0	0
ASV_320	Bacteria	Proteobacteria	Gammaproteobacteria	Unclassified	bacterium enrichment culture clone 36(2013)	Unclassified	Unclassified	0	0	13	0	0	0	0	0
ASV_321	Bacteria	Proteobacteria	Alphaproteobacteria	Rhodobacterales	Rhodobacteraceae	Sulfitobacter	Unclassified	0	0	15	0	0	0	0	1
ASV_322	Bacteria	Proteobacteria	Gammaproteobacteria	Burkholderiales	Burkholderiaceae	Limnobacter	Unclassified	0	19	0	0	0	0	0	0
ASV_323	Bacteria	Actinobacteriota	Actinobacteria	Corynebacteriales	Corynebacteriaceae	Corynebacterium	Corynebacterium ureicelerivorans	0	0	15	0	0	0	0	1
ASV_324	Bacteria	Firmicutes	Clostridia	Peptostreptococcales-Tissierellales	JTB215	Unclassified	Unclassified	0	8	8	0	0	0	0	0
ASV_325	Bacteria	Proteobacteria	Gammaproteobacteria	Enterobacterales	Morganellaceae	Proteus	Unclassified	0	0	0	0	0	1	31	99
ASV_326	Bacteria	Proteobacteria	Gammaproteobacteria	Enterobacterales	Enterobacteriaceae	Escherichia-Shigella	Unclassified	276	6	5	27	73	8	21	5
ASV_327	Bacteria	Acidobacteriota	Vicinamibacteria	Vicinamibacterales	Unclassified	Unclassified	Unclassified	0	0	18	0	0	0	0	0
ASV_328	Bacteria	Firmicutes	Clostridia	Clostridiales	Clostridiaceae	Clostridium sensu stricto 1	Clostridium vincentii	0	0	0	2	0	0	0	0
ASV_329	Bacteria	Firmicutes	Bacilli	Acholeplasmatales	Acholeplasmataceae	Anaeroplasma	gut metagenome	0	0	15	0	0	0	0	0
ASV_33	Bacteria	Firmicutes	Clostridia	Clostridiales	Clostridiaceae	Clostridium sensu stricto 1	metagenome	0	0	0	3	0	15	7	0
ASV_330	Bacteria	Bacteroidota	Bacteroidia	Flavobacteriales	Flavobacteriaceae	Tenacibaculum	Unclassified	9	141	46	0	0	0	0	0
ASV_331	Bacteria	Fusobacteriota	Fusobacteriia	Fusobacteriales	Fusobacteriaceae	Fusobacterium	Unclassified	0	0	0	315	74	22	51	1
ASV_332	Bacteria	Bacteroidota	Bacteroidia	Bacteroidales	Bacteroidaceae	Bacteroides	Unclassified	0	0	0	1	0	2	0	0
ASV_333	Bacteria	Firmicutes	Clostridia	Clostridiales	Clostridiaceae	Clostridium sensu stricto 13	Unclassified	0	0	0	30	76	40	2	9
ASV_334	Bacteria	Firmicutes	Bacilli	Bacillales	Bacillaceae	Geobacillus	Unclassified	0	2	67	0	0	0	0	6
ASV_335	Bacteria	Firmicutes	Clostridia	Oscillospirales	Ruminococcaceae	Faecalibacterium	Faecalibacterium prausnitzii	0	0	17	0	0	5	0	0
ASV_336	Bacteria	Hydrogenedentes	Hydrogenedentia	Hydrogenedentiales	Hydrogenedensaceae	Unclassified	Unclassified	0	0	17	0	0	0	0	0
ASV_337	Bacteria	Actinobacteriota	Actinobacteria	Micrococcales	Dermabacteraceae	Dermabacter	Unclassified	0	0	0	0	0	2	0	0
ASV_338	Bacteria	Chloroflexi	Anaerolineae	Anaerolineales	Anaerolineaceae	Unclassified	Unclassified	0	0	17	0	0	0	0	0
ASV_339	Bacteria	Proteobacteria	Gammaproteobacteria	Cardiobacteriales	Cardiobacteriaceae	Suttonella	Unclassified	0	0	0	0	5	0	1	0
ASV_34	Bacteria	Bacteroidota	Bacteroidia	Bacteroidales	Bacteroidaceae	Bacteroides	Bacteroides vulgatus	0	0	95	67	158	50	12	12
ASV_340	Bacteria	Proteobacteria	Gammaproteobacteria	B2M28	Unclassified	Unclassified	Unclassified	0	0	11	0	0	0	0	0
ASV_341	Bacteria	Proteobacteria	Alphaproteobacteria	Parvibaculales	PS1 clade	Unclassified	Unclassified	0	0	12	0	0	0	0	0
ASV_342	Bacteria	Proteobacteria	Gammaproteobacteria	Pseudomonadales	Pseudomonadaceae	Pseudomonas	Pseudomonas balearica	0	16	0	0	0	0	0	0
ASV_343	Bacteria	Proteobacteria	Gammaproteobacteria	Enterobacterales	Alteromonadaceae	Alishewanella	Unclassified	0	0	17	0	0	0	0	0
ASV_344	Bacteria	Bacteroidota	Bacteroidia	Flavobacteriales	Flavobacteriaceae	Psychroserpens	Unclassified	0	0	0	0	0	0	0	5
ASV_345	Bacteria	Proteobacteria	Gammaproteobacteria	Gammaproteobacteria Incertae Sedis	Unclassified	Unclassified	Unclassified	0	0	17	0	0	0	0	0
ASV_346	Bacteria	Firmicutes	Clostridia	Clostridiales	Clostridiaceae	Clostridium sensu stricto 2	Unclassified	0	0	0	0	2	1	82	1
ASV_347	Bacteria	Proteobacteria	Alphaproteobacteria	Sphingomonadales	Sphingomonadaceae	Porphyrobacter	Unclassified	0	2	11	0	0	0	0	0
ASV_348	Bacteria	Proteobacteria	Alphaproteobacteria	Parvibaculales	PS1 clade	Unclassified	Unclassified	0	10	7	0	0	0	0	0
ASV_349	Bacteria	Proteobacteria	Alphaproteobacteria	Rhizobiales	Beijerinckiaceae	Salinarimonas	Unclassified	0	14	0	0	0	0	0	0
ASV_35	Bacteria	Fusobacteriota	Fusobacteriia	Fusobacteriales	Fusobacteriaceae	Fusobacterium	Fusobacterium varium	10	1	0	107	126	45	42	22
ASV_350	Bacteria	Bacteroidota	Bacteroidia	Bacteroidales	Bacteroidaceae	Bacteroides	Unclassified	0	0	0	2	0	0	0	0
ASV_351	Bacteria	Proteobacteria	Gammaproteobacteria	Pseudomonadales	Moraxellaceae	Acinetobacter	Acinetobacter baumannii	0	2	3	0	0	0	0	1
ASV_352	Bacteria	Proteobacteria	Gammaproteobacteria	Xanthomonadales	Xanthomonadaceae	Stenotrophomonas	Unclassified	0	0	13	0	0	0	0	0
ASV_353	Bacteria	Bacteroidota	Bacteroidia	Bacteroidales	Bacteroidaceae	Bacteroides	human gut metagenome	0	0	0	1	0	0	0	0
ASV_354	Bacteria	Bacteroidota	Bacteroidia	Bacteroidales	Tannerellaceae	Parabacteroides	Unclassified	0	0	0	5	13	4	0	0
ASV_355	Bacteria	Actinobacteriota	Actinobacteria	Propionibacteriales	Propionibacteriaceae	Tessaracoccus	Unclassified	0	13	0	0	0	0	0	0
ASV_356	Bacteria	Proteobacteria	Gammaproteobacteria	Enterobacterales	Colwelliaceae	Thalassotalea	Unclassified	3	35	7	0	1	0	0	0
ASV_357	Bacteria	Firmicutes	Clostridia	Lachnospirales	Lachnospiraceae	[Ruminococcus] torques group	Ruminococcus torques ATCC 27756	0	0	0	0	2	1	0	0
ASV_358	Bacteria	Proteobacteria	Alphaproteobacteria	Rhizobiales	Hyphomicrobiaceae	Unclassified	Unclassified	0	0	9	0	0	0	0	0
ASV_359	Bacteria	Planctomycetota	Planctomycetes	Pirellulales	Pirellulaceae	Unclassified	metagenome	0	0	11	0	0	0	0	0
ASV_36	Bacteria	Fusobacteriota	Fusobacteriia	Fusobacteriales	Fusobacteriaceae	Cetobacterium	Unclassified	5	0	0	1663	1299	571	116	119
ASV_360	Bacteria	Firmicutes	Clostridia	Clostridiales	Clostridiaceae	Clostridium sensu stricto 1	Unclassified	12	1	1	1	2	14	24	2
ASV_361	Bacteria	Fusobacteriota	Fusobacteriia	Fusobacteriales	Fusobacteriaceae	Fusobacterium	Fusobacterium mortiferum ATCC 9817	0	0	0	2	1	2	2	0
ASV_362	Bacteria	Proteobacteria	Gammaproteobacteria	Burkholderiales	Burkholderiaceae	Pandoraea	Pandoraea apista	0	0	10	0	0	0	0	1
ASV_363	Bacteria	Firmicutes	Clostridia	Lachnospirales	Lachnospiraceae	Anaerostignum	Unclassified	0	0	0	0	4	1	1	0
ASV_364	Bacteria	Firmicutes	Bacilli	Bacillales	Bacillaceae	Bacillus	Bacillus sp. FJAT-18017	0	2	3	0	0	2	0	1
ASV_366	Bacteria	Chloroflexi	Anaerolineae	SBR1031	anaerobic bacterium MO-CFX2	Unclassified	Unclassified	0	46	0	0	0	0	0	0
ASV_367	Bacteria	Proteobacteria	Gammaproteobacteria	Enterobacterales	Pseudoalteromonadaceae	Pseudoalteromonas	Pseudoalteromonas luteoviolacea	4	49	2	0	1	6	0	0
ASV_368	Bacteria	Planctomycetota	Planctomycetes	Pirellulales	Pirellulaceae	Rubripirellula	Unclassified	0	0	15	0	0	0	0	0
ASV_369	Bacteria	Proteobacteria	Alphaproteobacteria	Sphingomonadales	Sphingomonadaceae	Novosphingobium	Novosphingobium sp.	0	0	10	0	0	0	0	0
ASV_37	Bacteria	Firmicutes	Clostridia	Peptostreptococcales-Tissierellales	Peptostreptococcaceae	Peptostreptococcus	Unclassified	6695	2215	680	56	948	630	1651	219
ASV_370	Bacteria	Bacteroidota	Bacteroidia	Flavobacteriales	Crocinitomicaceae	Wandonia	Wandonia haliotis	0	0	0	0	0	1	0	0
ASV_371	Bacteria	Firmicutes	Clostridia	Clostridiales	Clostridiaceae	Clostridium sensu stricto 13	Unclassified	2	19	14	11	12	6	7	1
ASV_372	Bacteria	Bacteroidota	Bacteroidia	Bacteroidales	Bacteroidaceae	Bacteroides	Unclassified	0	1	0	102	24	2	5	1
ASV_373	Bacteria	Firmicutes	Clostridia	Peptostreptococcales-Tissierellales	Peptostreptococcaceae	Peptostreptococcus	Unclassified	0	0	13	0	0	0	0	0
ASV_374	Bacteria	Fusobacteriota	Fusobacteriia	Fusobacteriales	Fusobacteriaceae	Fusobacterium	Unclassified	0	0	0	1	0	0	19	0
ASV_375	Bacteria	Proteobacteria	Gammaproteobacteria	Burkholderiales	Nitrosomonadaceae	mle1-7	Unclassified	0	0	10	0	0	0	0	0
ASV_376	Bacteria	Proteobacteria	Alphaproteobacteria	Rhizobiales	Stappiaceae	Labrenzia	Labrenzia sp.	0	0	0	0	0	0	0	11
ASV_377	Bacteria	Firmicutes	Bacilli	Lactobacillales	Carnobacteriaceae	Atopostipes	Unclassified	0	0	11	0	0	0	0	0
ASV_378	Bacteria	Proteobacteria	Alphaproteobacteria	Rhodobacterales	Rhodobacteraceae	Pseudooceanicola	Unclassified	1	0	14	0	0	0	0	0
ASV_379	Bacteria	Proteobacteria	Alphaproteobacteria	Rhizobiales	Stappiaceae	Labrenzia	Unclassified	0	0	0	0	0	0	0	3
ASV_38	Bacteria	Fusobacteriota	Fusobacteriia	Fusobacteriales	Fusobacteriaceae	Cetobacterium	Unclassified	54	143	40	10379	9109	10578	589	980
ASV_380	Bacteria	Proteobacteria	Gammaproteobacteria	Gammaproteobacteria Incertae Sedis	Unclassified	Unclassified	bacterium enrichment culture clone 25(2013)	0	0	14	0	0	0	0	0
ASV_381	Bacteria	Proteobacteria	Alphaproteobacteria	Rhodobacterales	Rhodobacteraceae	Leisingera	Unclassified	5	5	44	0	0	0	0	6
ASV_382	Bacteria	Bacteroidota	Bacteroidia	Chitinophagales	Saprospiraceae	Unclassified	Unclassified	0	12	0	0	0	0	0	0
ASV_383	Bacteria	Fusobacteriota	Fusobacteriia	Fusobacteriales	Fusobacteriaceae	Fusobacterium	Unclassified	0	0	0	2	7	3	27	0
ASV_384	Bacteria	Fusobacteriota	Fusobacteriia	Fusobacteriales	Fusobacteriaceae	Fusobacterium	Unclassified	0	0	0	0	0	0	115	13
ASV_385	Bacteria	Bacteroidota	Bacteroidia	Flavobacteriales	Flavobacteriaceae	Tenacibaculum	Unclassified	1	2	11	0	0	0	1	0
ASV_386	Bacteria	Firmicutes	Clostridia	Clostridiales	Clostridiaceae	Clostridium sensu stricto 2	Unclassified	0	0	0	4	23	1	528	73
ASV_387	Bacteria	Proteobacteria	Gammaproteobacteria	Pseudomonadales	Moraxellaceae	Moraxella	Unclassified	0	10	74	0	0	1	0	2
ASV_388	Bacteria	Firmicutes	Clostridia	Oscillospirales	Ruminococcaceae	Ruminococcus	Ruminococcus sp. N15.MGS-57	0	1	7	0	0	0	0	0
ASV_389	Bacteria	Verrucomicrobiota	Verrucomicrobiae	Verrucomicrobiales	Rubritaleaceae	Persicirhabdus	Unclassified	0	0	11	0	0	0	0	0
ASV_390	Bacteria	NB1-j	Unclassified	Unclassified	Unclassified	Unclassified	Unclassified	0	0	17	0	0	0	0	0
ASV_391	Bacteria	Bacteroidota	Bacteroidia	Flavobacteriales	Flavobacteriaceae	Tenacibaculum	Unclassified	0	0	0	0	2	2	0	0
ASV_392	Bacteria	Firmicutes	Clostridia	Clostridiales	Clostridiaceae	Clostridium sensu stricto 1	Unclassified	0	0	0	0	0	0	31	0
ASV_393	Bacteria	Fusobacteriota	Fusobacteriia	Fusobacteriales	Fusobacteriaceae	Cetobacterium	Unclassified	0	0	0	4	12	22	0	2
ASV_394	Bacteria	Proteobacteria	Alphaproteobacteria	Rhodobacterales	Rhodobacteraceae	Unclassified	Unclassified	0	0	10	0	0	0	0	0
ASV_395	Bacteria	Firmicutes	Clostridia	Lachnospirales	Lachnospiraceae	[Eubacterium] fissicatena group	Unclassified	0	0	0	0	0	0	9	0
ASV_396	Bacteria	Proteobacteria	Gammaproteobacteria	Burkholderiales	TRA3-20	Unclassified	Unclassified	0	0	8	0	0	0	0	0
ASV_397	Bacteria	Firmicutes	Clostridia	Peptostreptococcales-Tissierellales	Family XI	Helcococcus	Helcococcus sueciensis	0	1	9	0	0	0	0	0
ASV_398	Bacteria	Proteobacteria	Gammaproteobacteria	Pseudomonadales	Moraxellaceae	Acinetobacter	Acinetobacter sp.	3	45	165	0	1	1	0	2
ASV_399	Bacteria	Fusobacteriota	Fusobacteriia	Fusobacteriales	Fusobacteriaceae	Fusobacterium	Unclassified	0	2	0	0	1	1	129	16
ASV_4	Bacteria	Proteobacteria	Gammaproteobacteria	Enterobacterales	Shewanellaceae	Shewanella	Shewanella algae	569	512	628	750	556	858	137	24747
ASV_40	Bacteria	Proteobacteria	Gammaproteobacteria	Enterobacterales	Enterobacteriaceae	Klebsiella	Unclassified	0	0	0	0	0	0	1	1
ASV_400	Bacteria	Bacteroidota	Bacteroidia	Flavobacteriales	Flavobacteriaceae	Muricauda	Muricauda sp.	0	0	0	0	0	0	0	33
ASV_401	Bacteria	Campylobacterota	Campylobacteria	Campylobacterales	Arcobacteraceae	Malaciobacter	Arcobacter mytili LMG 24559	0	0	6	0	0	1	0	0
ASV_402	Bacteria	Bacteroidota	Bacteroidia	Bacteroidales	Bacteroidaceae	Bacteroides	human gut metagenome	2	0	0	104	16	1	3	0
ASV_403	Bacteria	Firmicutes	Clostridia	Clostridiales	Clostridiaceae	Clostridium sensu stricto 1	Clostridium baratii	2025	567	118	51	124	225	19	11
ASV_404	Bacteria	Actinobacteriota	Acidimicrobiia	Actinomarinales	Unclassified	Unclassified	Unclassified	0	10	0	0	0	0	0	0
ASV_405	Bacteria	Bacteroidota	Ignavibacteria	Ignavibacteriales	PHOS-HE36	Unclassified	Unclassified	0	10	0	0	0	0	0	0
ASV_406	Bacteria	Sumerlaeota	Sumerlaeia	Unclassified	Unclassified	Unclassified	Unclassified	0	0	9	0	0	0	0	0
ASV_407	Bacteria	Firmicutes	Clostridia	Clostridiales	Clostridiaceae	Unclassified	Unclassified	32	1	0	0	0	0	29	0
ASV_408	Bacteria	Actinobacteriota	Thermoleophilia	Unclassified	Unclassified	Unclassified	Unclassified	0	0	9	0	0	0	0	0
ASV_409	Bacteria	Fusobacteriota	Fusobacteriia	Fusobacteriales	Fusobacteriaceae	Fusobacterium	Unclassified	0	0	0	206	45	8	38	5
ASV_41	Bacteria	Firmicutes	Clostridia	Clostridiales	Clostridiaceae	Clostridium sensu stricto 1	Clostridium septicum	0	0	0	28	61	59	67	14
ASV_410	Bacteria	Firmicutes	Clostridia	Clostridiales	Clostridiaceae	Unclassified	Unclassified	0	0	0	0	0	2	66	0
ASV_412	Bacteria	Bacteroidota	Bacteroidia	Flavobacteriales	Flavobacteriaceae	Tenacibaculum	Unclassified	0	64	15	0	0	0	0	0
ASV_413	Bacteria	Proteobacteria	Gammaproteobacteria	Pseudomonadales	Pseudomonadaceae	Pseudomonas	Pseudomonas mosselii	0	0	14	0	1	0	0	0
ASV_414	Bacteria	Desulfobacterota	Desulfobacteria	Desulfobacterales	Desulfosarcinaceae	Sva0081 sediment group	Unclassified	0	0	5	0	0	0	0	0
ASV_415	Bacteria	Proteobacteria	Alphaproteobacteria	Rhizobiales	Rhizobiaceae	Pseudohoeflea	Unclassified	0	0	0	0	0	0	0	6
ASV_416	Bacteria	Bacteroidota	Bacteroidia	Flavobacteriales	Flavobacteriaceae	Unclassified	Unclassified	0	7	0	0	1	0	0	0
ASV_417	Bacteria	Firmicutes	Clostridia	Peptostreptococcales-Tissierellales	Family XI	Helcococcus	Unclassified	0	3	4	0	1	0	0	0
ASV_418	Bacteria	Campylobacterota	Campylobacteria	Campylobacterales	Arcobacteraceae	Unclassified	Arcobacter sp. UDC313	0	9	0	0	0	0	0	0
ASV_419	Bacteria	Proteobacteria	Alphaproteobacteria	Rhizobiales	Rhizobiaceae	Phyllobacterium	Phyllobacterium myrsinacearum	0	10	1	0	0	0	0	0
ASV_42	Bacteria	Fusobacteriota	Fusobacteriia	Fusobacteriales	Fusobacteriaceae	Unclassified	Unclassified	2	0	0	783	216	96	135	7
ASV_420	Bacteria	Chloroflexi	Dehalococcoidia	S085	Unclassified	Unclassified	Unclassified	0	0	9	0	0	0	0	0
ASV_421	Bacteria	Acidobacteriota	Vicinamibacteria	Subgroup 9	Unclassified	Unclassified	Unclassified	0	0	11	0	0	0	0	0
ASV_422	Bacteria	Firmicutes	Clostridia	Lachnospirales	Lachnospiraceae	Howardella	Unclassified	6	1	0	0	0	0	0	0
ASV_423	Bacteria	Firmicutes	Clostridia	Peptostreptococcales-Tissierellales	Family XI	Peptoniphilus	Peptoniphilus sp. oral taxon 386 str. F0131	0	0	0	0	0	1	0	0
ASV_424	Bacteria	Proteobacteria	Gammaproteobacteria	Pseudomonadales	Moraxellaceae	Acinetobacter	Unclassified	1	39	253	0	0	13	0	6
ASV_425	Bacteria	Proteobacteria	Gammaproteobacteria	Burkholderiales	Burkholderiaceae	Limnobacter	Unclassified	0	8	0	0	0	0	0	0
ASV_426	Bacteria	Firmicutes	Clostridia	Peptostreptococcales-Tissierellales	Anaerovoracaceae	Unclassified	Unclassified	0	0	4	0	0	0	6	0
ASV_427	Bacteria	Proteobacteria	Gammaproteobacteria	Pseudomonadales	Marinobacteraceae	Marinobacter	Unclassified	0	7	11	0	1	0	0	0
ASV_428	Bacteria	Firmicutes	Negativicutes	Veillonellales-Selenomonadales	Veillonellaceae	Veillonella	Veillonella montpellierensis	0	0	0	0	0	3	0	0
ASV_429	Bacteria	Proteobacteria	Alphaproteobacteria	Sphingomonadales	Sphingomonadaceae	Erythrobacter	Unclassified	0	2	9	0	0	0	0	0
ASV_43	Bacteria	Actinobacteriota	Actinobacteria	Corynebacteriales	Corynebacteriaceae	Corynebacterium	Corynebacterium striatum	0	57	295	0	3	14	0	49
ASV_430	Bacteria	Bacteroidota	Bacteroidia	Bacteroidales	Bacteroidaceae	Bacteroides	Unclassified	0	0	0	2	9	5	94	0
ASV_431	Bacteria	Chloroflexi	OLB14	Unclassified	Unclassified	Unclassified	Unclassified	0	9	0	0	0	0	0	0
ASV_432	Bacteria	Chloroflexi	Anaerolineae	Anaerolineales	Anaerolineaceae	UTCFX1	Unclassified	0	0	5	0	0	0	0	0
ASV_433	Bacteria	Proteobacteria	Alphaproteobacteria	Sphingomonadales	Sphingomonadaceae	Sphingomonas	Sphingomonas leidyi	0	6	37	0	0	3	0	3
ASV_434	Bacteria	Fusobacteriota	Fusobacteriia	Fusobacteriales	Fusobacteriaceae	Fusobacterium	Unclassified	3	0	0	48	14	3	64	1
ASV_435	Bacteria	Myxococcota	Myxococcia	Myxococcales	Myxococcaceae	Archangium	Archangium gephyra	0	8	0	0	0	0	0	0
ASV_436	Bacteria	Firmicutes	Bacilli	Lactobacillales	Vagococcaceae	Vagococcus	Unclassified	0	18	16	0	0	1	0	1
ASV_437	Bacteria	Proteobacteria	Gammaproteobacteria	Steroidobacterales	Woeseiaceae	Woeseia	Unclassified	0	2	15	0	0	0	0	0
ASV_438	Bacteria	Firmicutes	Clostridia	Peptostreptococcales-Tissierellales	Peptostreptococcaceae	Peptostreptococcus	Unclassified	18	0	7	1	2	0	7	0
ASV_439	Bacteria	Proteobacteria	Gammaproteobacteria	Burkholderiales	Rhodocyclaceae	Denitratisoma	Unclassified	0	8	0	0	0	0	0	0
ASV_44	Bacteria	Firmicutes	Clostridia	Clostridiales	Clostridiaceae	Clostridium sensu stricto 2	Unclassified	0	0	0	0	1	0	9	0
ASV_440	Bacteria	Firmicutes	Clostridia	Peptostreptococcales-Tissierellales	Family XI	Anaerococcus	Unclassified	0	0	7	0	0	0	0	1
ASV_441	Bacteria	Firmicutes	Bacilli	Lactobacillales	Lactobacillaceae	Lactiplantibacillus	Lactobacillus plantarum	0	0	0	0	0	2	0	0
ASV_442	Bacteria	Firmicutes	Bacilli	Lactobacillales	Vagococcaceae	Vagococcus	Vagococcus fluvialis	0	0	7	0	0	0	2	0
ASV_443	Bacteria	Firmicutes	Bacilli	Lactobacillales	Lactobacillaceae	Lactobacillus	Lactobacillus acidophilus	0	14	0	0	0	5	0	1
ASV_444	Bacteria	Bacteroidota	Rhodothermia	Rhodothermales	Rhodothermaceae	Rubrivirga	Unclassified	3	0	8	0	0	0	0	0
ASV_45	Bacteria	Fusobacteriota	Fusobacteriia	Fusobacteriales	Fusobacteriaceae	Fusobacterium	Unclassified	0	0	0	83	4	2	6	1
ASV_46	Bacteria	Firmicutes	Bacilli	Erysipelotrichales	Erysipelatoclostridiaceae	Erysipelatoclostridium	Erysipelatoclostridium ramosum	5	4	0	46	93	46	2695	207
ASV_47	Bacteria	Firmicutes	Clostridia	Clostridiales	Clostridiaceae	Clostridium sensu stricto 1	Unclassified	9	2	0	0	1	1	0	0
ASV_48	Bacteria	Firmicutes	Clostridia	Peptostreptococcales-Tissierellales	Peptostreptococcaceae	Paraclostridium	Unclassified	37	11	0	4	50	79	6	0
ASV_49	Bacteria	Firmicutes	Clostridia	Clostridiales	Clostridiaceae	Clostridium sensu stricto 1	Clostridium tertium	125	39	4	21	54	190	49	9
ASV_5	Bacteria	Firmicutes	Bacilli	Lactobacillales	Enterococcaceae	Enterococcus	Enterococcus faecium	0	23233	18204	0	6	6	4	25
ASV_50	Bacteria	Proteobacteria	Gammaproteobacteria	Burkholderiales	Burkholderiaceae	Ralstonia	Ralstonia pickettii	7	67	230	0	0	15	0	0
ASV_51	Bacteria	Proteobacteria	Gammaproteobacteria	Burkholderiales	Comamonadaceae	Delftia	Delftia tsuruhatensis	0	10	327	0	0	9	0	5
ASV_52	Bacteria	Proteobacteria	Gammaproteobacteria	Pseudomonadales	Moraxellaceae	Acinetobacter	Acinetobacter venetianus	192	653	708	0	0	0	0	0
ASV_53	Bacteria	Bacteroidota	Bacteroidia	Bacteroidales	Bacteroidaceae	Bacteroides	Bacteroides stercoris ATCC 43183	0	0	0	50	93	23	4	8
ASV_54	Bacteria	Fusobacteriota	Fusobacteriia	Fusobacteriales	Fusobacteriaceae	Cetobacterium	Unclassified	0	0	0	0	0	0	3	0
ASV_55	Bacteria	Fusobacteriota	Fusobacteriia	Fusobacteriales	Leptotrichiaceae	Oceanivirga	Unclassified	0	0	0	0	0	1	0	0
ASV_56	Bacteria	Actinobacteriota	Actinobacteria	Corynebacteriales	Corynebacteriaceae	Corynebacterium	Unclassified	0	15	112	0	2	3	0	89
ASV_57	Bacteria	Fusobacteriota	Fusobacteriia	Fusobacteriales	Fusobacteriaceae	Fusobacterium	Unclassified	0	0	0	1	0	0	0	2
ASV_58	Bacteria	Fusobacteriota	Fusobacteriia	Fusobacteriales	Fusobacteriaceae	Fusobacterium	Unclassified	2	0	0	219	90	14	35	1
ASV_59	Bacteria	Proteobacteria	Gammaproteobacteria	Pseudomonadales	Moraxellaceae	Acinetobacter	Acinetobacter johnsonii	0	2	1	0	0	0	0	0
ASV_6	Bacteria	Proteobacteria	Gammaproteobacteria	Enterobacterales	Enterobacteriaceae	Escherichia-Shigella	Escherichia coli	4219	1355	346	340	5303	1106	944	1654
ASV_60	Bacteria	Firmicutes	Clostridia	Clostridiales	Clostridiaceae	Clostridium sensu stricto 1	Clostridium moniliforme	204	80	42	54	47	57	23	7
ASV_61	Bacteria	Campylobacterota	Campylobacteria	Campylobacterales	Campylobacteraceae	Campylobacter	Unclassified	0	0	0	0	2	0	0	0
ASV_62	Bacteria	Proteobacteria	Gammaproteobacteria	Enterobacterales	Morganellaceae	Providencia	Providencia alcalifaciens	0	0	0	0	0	0	0	3
ASV_63	Bacteria	Bacteroidota	Bacteroidia	Bacteroidales	Porphyromonadaceae	Porphyromonas	Unclassified	5	1	0	0	15	1	244	44
ASV_64	Bacteria	Firmicutes	Clostridia	Clostridiales	Clostridiaceae	Clostridium sensu stricto 13	Unclassified	0	0	0	10	1	0	0	0
ASV_65	Bacteria	Proteobacteria	Gammaproteobacteria	Pseudomonadales	Pseudomonadaceae	Pseudomonas	Pseudomonas antarctica	0	19	292	0	0	0	0	2
ASV_66	Bacteria	Proteobacteria	Alphaproteobacteria	Rhodobacterales	Rhodobacteraceae	Nautella	Phaeobacter italicus	32	6	247	1	0	0	0	7
ASV_67	Bacteria	Proteobacteria	Gammaproteobacteria	Enterobacterales	Pasteurellaceae	Phocoenobacter	Unclassified	0	0	0	0	0	0	274	31
ASV_68	Bacteria	Synergistota	Synergistia	Synergistales	Synergistaceae	Fretibacterium	Unclassified	0	0	0	0	1	1	0	0
ASV_69	Bacteria	Firmicutes	Clostridia	Clostridiales	Clostridiaceae	Clostridium sensu stricto 1	Unclassified	449	6	1	10	10	35	20	1
ASV_7	Bacteria	Firmicutes	Clostridia	Peptostreptococcales-Tissierellales	Peptostreptococcaceae	Peptostreptococcus	Unclassified	538	31	9	9	23	26	182	3
ASV_70	Bacteria	Proteobacteria	Gammaproteobacteria	Burkholderiales	Comamonadaceae	Ramlibacter	Unclassified	2	15	119	0	0	12	0	0
ASV_71	Bacteria	Desulfobacterota	Desulfovibrionia	Desulfovibrionales	Desulfovibrionaceae	Unclassified	Unclassified	0	0	0	0	15	35	2	1
ASV_72	Bacteria	Proteobacteria	Gammaproteobacteria	Enterobacterales	Vibrionaceae	Vibrio	Unclassified	0	0	0	0	2	0	0	1
ASV_73	Bacteria	Firmicutes	Bacilli	Mycoplasmatales	Mycoplasmataceae	Mycoplasma	Mycoplasma sp. Phocoena C-264-GEN	0	0	0	0	0	0	0	104
ASV_74	Bacteria	Chloroflexi	Anaerolineae	SBR1031	A4b	OLB13	Unclassified	0	73	215	0	0	0	0	0
ASV_75	Bacteria	Firmicutes	Clostridia	Peptostreptococcales-Tissierellales	Peptostreptococcaceae	Terrisporobacter	Unclassified	0	0	0	0	0	2	0	0
ASV_76	Bacteria	Firmicutes	Clostridia	Clostridiales	Clostridiaceae	Clostridium sensu stricto 1	Unclassified	0	15	0	6	7	46	14	1
ASV_77	Bacteria	Proteobacteria	Gammaproteobacteria	Enterobacterales	Vibrionaceae	Vibrio	Vibrio vulnificus	105	52	301	8	13	10	2	8
ASV_78	Bacteria	Firmicutes	Clostridia	Peptostreptococcales-Tissierellales	Peptostreptococcaceae	Terrisporobacter	Unclassified	0	0	0	8	53	73	2	4
ASV_79	Bacteria	Firmicutes	Clostridia	Clostridiales	Clostridiaceae	Clostridium sensu stricto 1	metagenome	1	1	0	12	30	25	1	4
ASV_8	Bacteria	Fusobacteriota	Fusobacteriia	Fusobacteriales	Fusobacteriaceae	Cetobacterium	Unclassified	0	0	4	3	11	5	1	1
ASV_80	Bacteria	Proteobacteria	Gammaproteobacteria	Enterobacterales	Enterobacteriaceae	Escherichia-Shigella	Unclassified	232	15	4	76	122	31	31	201
ASV_81	Bacteria	Proteobacteria	Gammaproteobacteria	Pseudomonadales	Moraxellaceae	Acinetobacter	Acinetobacter wuhouensis	3	0	1	0	0	0	0	0
ASV_82	Bacteria	Bacteroidota	Bacteroidia	Bacteroidales	Bacteroidaceae	Bacteroides	Unclassified	0	0	0	3	1	0	0	0
ASV_83	Bacteria	Bacteroidota	Bacteroidia	Bacteroidales	Bacteroidaceae	Bacteroides	Unclassified	1	0	0	188	41	8	20	1
ASV_84	Bacteria	Firmicutes	Clostridia	Clostridiales	Clostridiaceae	Clostridium sensu stricto 1	Clostridium paraputrificum	55	10	4	4	5	2	1	0
ASV_85	Bacteria	Proteobacteria	Gammaproteobacteria	Pseudomonadales	Moraxellaceae	Acinetobacter	Unclassified	0	36	107	0	6	5	0	0
ASV_86	Bacteria	Bacteroidota	Bacteroidia	Bacteroidales	Bacteroidaceae	Bacteroides	Bacteroides fragilis	0	1	0	15	6	0	10	0
ASV_87	Bacteria	Firmicutes	Clostridia	Clostridia vadinBB60 group	Clostridiales bacterium canine oral taxon 260	Unclassified	Unclassified	0	0	0	0	0	0	0	71
ASV_88	Bacteria	Gemmatimonadota	Gemmatimonadetes	Gemmatimonadales	Gemmatimonadaceae	Unclassified	Unclassified	0	0	144	0	0	0	0	0
ASV_9	Bacteria	Firmicutes	Clostridia	Oscillospirales	Ruminococcaceae	Fournierella	Unclassified	9	6	0	4	292	808	32	48
ASV_90	Bacteria	Firmicutes	Bacilli	Lactobacillales	Vagococcaceae	Vagococcus	Vagococcus fluvialis	0	0	1	0	0	0	0	1
ASV_91	Bacteria	Acidobacteriota	Holophagae	Subgroup 7	Unclassified	Unclassified	Unclassified	0	0	145	0	0	0	0	0
ASV_93	Bacteria	Acidobacteriota	Vicinamibacteria	Vicinamibacterales	Unclassified	Unclassified	Unclassified	0	0	129	0	0	0	0	0
ASV_95	Bacteria	Proteobacteria	Gammaproteobacteria	Enterobacterales	Enterobacteriaceae	Unclassified	Unclassified	0	0	1	1	0	0	0	22
ASV_96	Bacteria	Bacteroidota	Bacteroidia	Flavobacteriales	Weeksellaceae	Chryseobacterium	Chryseobacterium hispanicum	0	0	122	0	0	0	0	0
ASV_97	Bacteria	Proteobacteria	Gammaproteobacteria	Enterobacterales	Enterobacteriaceae	Citrobacter	Citrobacter freundii	0	13	74	8	10	20	12	327
ASV_98	Bacteria	Proteobacteria	Gammaproteobacteria	Pseudomonadales	Nitrincolaceae	Marinobacterium	Marinobacterium georgiense	0	30	59	0	0	7	0	0
ASV_99	Bacteria	Bacteroidota	Bacteroidia	Bacteroidales	Bacteroidaceae	Bacteroides	Bacteroides uniformis	0	0	0	0	0	0	0	0
