# Supplementary material for: Gut Microbial Characterization of Melon-Headed Whales (Peponocephala electra) Stranded in China
Source: Microorganisms. 2022 Mar 6;10(3):572. doi: 10.3390/microorganisms10030572 (PMC8950688; doi:10.3390/microorganisms10030572)
Supplement: Supplementary file 1 [file microorganisms-10-00572-s001.zip › microorganisms-1599046-S/Table S3.xlsx]

## Sheet: Sheet1
Table S3:The detailed functional results predicted by PICRUSt2
function		PE1	PE2	PE3	PE4	PE5	PE6	PE7	PE8
COG0001	H	7442.98	4756.88	11734.9	17870.5	17579.3	18403.3	12059.5	29214.8		[A] RNA processing and modification
COG0002	E	6683.39	3976.03	11180.7	2223.4	4512.67	5408	7922.39	27528.9		[B] Chromatin structure and dynamics
COG0003	P	1317.39	1042.02	3003.5	2547.96	1261.7	2984.02	2573.62	25071.3		[C] Energy production and conversion
COG0004	P	6742.74	16741.1	26153.2	2252.16	4870.58	4602.9	7741.73	27753		[D] Cell cycle control, cell division, chromosome partitioning
COG0005	F	24461.1	17651.7	15987	29521.5	23672.4	20240.7	19206.5	5329.71		[E] Amino acid transport and metabolism
COG0006	E	60181.2	41000.2	42104.4	69034.9	60631.5	49734.8	51208.2	88879.1		[F] Nucleotide transport and metabolism
COG0007	H	15632.1	7488.15	16333.1	18148.4	18880.7	19239.7	13109.5	30252.1		[G] Carbohydrate transport and metabolism
COG0008	J	53354.4	26445.4	32427	50934.9	44983.9	32900.5	45172.8	61068.6		[H] Coenzyme transport and metabolism
COG0009	J	42145.3	23203.9	32389.3	50570.4	42799.3	28591.5	37603.7	60182.3		[I] Lipid transport and metabolism
COG0010	E	9370.63	6375.78	15881.4	20260.4	20866.1	21760.1	13505.7	55237.3		[J] Translation, ribosomal structure and biogenesis
COG0011	H	15306.8	5026.83	2872.01	170.3	2344.94	2045.42	4203.1	610.86		[K] Transcription
COG0012	J	26778	19389.4	21991.7	33649.6	29227.1	23395.3	25050.8	31546.5		[L] Replication, recombination and repair
COG0013	J	26776	19388.9	21970.7	33649.6	29227.1	23387.8	25050.3	31442.5		[M] Cell wall/membrane/envelope biogenesis
COG0014	E	7449.42	16000.3	20268.7	18536.5	18653.4	20903.8	13167.9	54112.4		[N] Cell motility
COG0015	F	26920.3	19928.2	24728.7	35079.9	31201.1	24805.8	27696.2	32918.8		[O] Posttranslational modification, protein turnover, chaperones
COG0016	J	26778	19389.4	21991.7	33649.6	29227.1	23395.3	25050.8	31546.5		[P] Inorganic ion transport and metabolism
COG0017	J	27479	18952.8	17067.1	33744.7	29492.6	23848.1	25872.7	31216.5		[Q] Secondary metabolites biosynthesis, transport and catabolism
COG0018	J	26782	19411.6	22047	33710.6	29317.1	23455	25062.3	31557.6		[S] Function unknown
COG0019	E	39987	22121.6	32090.3	49776.3	40803.2	28668	37233.9	59603.1		[T] Signal transduction mechanisms
COG0020	I	30960.4	20714.1	22851.8	33922.8	29993.6	25974.8	28125.6	32021.8		[U] Intracellular trafficking, secretion, and vesicular transport
COG0021	G	23401.7	18383.2	24399.9	17113	14948.9	7682.03	21260.2	30229.1		[V] Defense mechanisms
COG0022	C	1467.12	14756.5	20077.2	1831.25	1296.68	1349.63	1136.65	25767.8		[W] Extracellular structures
COG0023	J	2956.2	1989.42	5191.81	1957.86	3895.91	2993.12	3462.71	26698.3		[Y] Nuclear structure
COG0024	J	31319.8	21252.9	25072.9	34866.8	30991.9	27693.1	31904.2	32841.9		[Z] Cytoskeleton
COG0025	P	13857.9	18789.5	21814.3	17693	18802.5	20314.4	11690.2	54190.6
COG0026	F	3014.5	14365.4	18372	1104.03	3132.85	1912.65	2528.07	26855.6
COG0027	F	2990.44	2268.31	6945.99	1955.86	3883.16	3025.95	3262.88	26750.3
COG0028	E	26827.5	33375.3	46491.5	47618.6	48390.2	37965.9	26981.5	63058.7
COG0029	H	23856.5	6710.21	11680.8	36219.9	32750.6	25303.4	26852.9	56465.7
COG0030	J	38745.3	31933.4	31677.2	48507.4	38937.4	26306.9	34621.2	33473
COG0031	E	33344.3	35359	42153.3	33090.6	31306.9	27147.6	28199.9	58804.6
COG0033	G	2933.49	1843.67	5365.24	1102.18	3093.85	1594.84	707.29	26288.7
COG0034	F	26798.3	19222.4	21778.8	34032.2	29924.4	24621.6	28070.7	31869.8
COG0035	F	26772	19264.4	20293.8	33659.1	29249.7	23382.6	25052.5	31361.2
COG0036	G	26796.2	31077.5	31290.1	33790.5	29517.7	23545.4	33178.5	32295.1
COG0037	J	45349.9	26692.3	30881.9	70405.8	64682.7	60437	43234.1	62914.6
COG0038	P	32597.2	32063	28873.4	34868.2	32749.4	25988.9	25651.9	32821.8
COG0039	C	24182.4	30404.3	34236.5	34762.6	29434.5	25454	26266.1	32092.3
COG0040	E	18630.6	4839.03	11227	17071.4	14241.2	8318.67	15403.2	29062.9
COG0041	F	26786	19270.4	21699.7	33649.6	29227.1	23394.3	24769.8	31485.5
COG0042	J	36551.1	36534.4	44896.3	37054.3	36853.4	30892.4	33835.8	85281.8
COG0043	H	4538.01	14244.4	16252.4	1267.32	5435.1	2341.51	1923.94	27568.4
COG0044	F	40097.8	24028.3	24076.4	53121.7	46648.9	45302.6	39076.8	34559.1
COG0045	C	15008.9	3800.68	10645.7	16122.2	12715.9	3910.48	11496.1	28481.7
COG0046	F	26778	19214.4	21674.7	33649.6	29227.1	23394.3	24769.8	31478.5
COG0047	F	99.78	11990.6	12315.7	56.72	191.46	197.5	149.26	336.19
COG0048	J	26776	19389.4	21962.2	33649.6	29227.1	23395.3	25050.8	31546.5
COG0049	J	26778	19389.4	21991.7	33649.6	29227.1	23395.3	25050.8	31546.5
COG0050	J	29477	32649.1	36153.4	33056	31509.2	25716.7	27634.4	32507.9
COG0051	J	26778	19389.4	21991.7	33649.6	29227.1	23395.3	25050.8	31546.5
COG0052	J	26778	19389.4	21991.7	33649.6	29227.1	23395.3	25050.8	31546.5
COG0053	P	31613.7	32590.1	30906.5	34745.2	30714.3	26963.9	29809.2	56717.4
COG0054	H	26789.2	7545.83	12786.1	33599.4	28799.1	22528.2	21919.2	31274.7
COG0055	C	26789.5	19442.9	21913.8	33653.6	29483.8	24166.2	24839.8	31615.1
COG0056	C	26789.5	19442.9	21904.8	33653.6	29483.8	24166.2	24839.8	31615.1
COG0057	G	40152.1	38781.8	48437.7	36722.7	35420.1	28322.2	28241.1	108938
COG0058	G	31899.5	8427.47	10509.2	34173.8	32282.5	27373.2	29811.7	32901.9
COG0059	E	18735.2	5016.48	11335.5	31223.4	25564.2	20698.9	19582.7	30632.4
COG0060	J	26861	19421.4	22034.7	35070.6	31176.1	24694.3	27541.8	32001.5
COG0061	H	26783.3	19399.4	22112.4	33653.6	29253.6	23436.1	25052.3	31559.2
COG0062	F	47.42	86.38	393.84	26.84	335.46	840.03	76.88	131.29
COG0063	F	26596.1	19118.3	21576.7	17444.5	15778.6	9504.94	18853.3	29498.4
COG0064	J	905.79	13490.8	15906.9	16497.1	13895.6	15800.2	9649.46	2776.72
COG0065	E	6770.45	4200.28	11258.4	16369.4	16142.2	18752.7	10562.2	28988
COG0066	E	18733.5	5050.28	11696.5	31212.4	25566.2	20744.7	19571.2	30723
COG0067	E	18	103	273.67	4	311	860.17	34	58
COG0068	O	5184.11	2104.87	1726.03	1132.28	3205.92	2291.17	2912.29	26191.1
COG0069	E	7156.91	5442.22	16629.6	3309.4	5801.85	7461.56	7674.64	52563.2
COG0070	E	9	97	230.67	0	19	47.17	2	10
COG0071	O	20320.3	17563.1	22644.8	17393.6	16703.7	9214.42	16546.8	30496.1
COG0072	J	26778	19389.4	21991.7	33649.6	29227.1	23395.3	25050.8	31546.5
COG0073	J	1816.72	12788.8	11900.1	1685.5	4333.56	1985.39	5900	1836.13
COG0074	C	16598.1	4289.32	10886.6	16282.5	14941	4442.22	11894.9	29616.9
COG0075	E	28149.2	18993.2	20329.6	33587.5	28415.5	23327.5	25657.7	30647.4
COG0076	E	9773.1	28495	29782.8	2752.22	7103.27	4480.07	3723.38	52199.1
COG0077	E	6851.2	15877	20469.5	17026.4	17824.2	19731.2	12415.2	29311.9
COG0078	E	11066.4	17579.6	22231.4	2820.32	5638.12	7234.55	10932.3	28464.7
COG0079	E	32226.2	10935.8	20272.6	48923	42972.6	42027	31159.3	59392.6
COG0080	J	26778	19389.4	21991.7	33649.6	29227.1	23395.3	25050.8	31546.5
COG0081	J	26778	19389.4	21991.7	33649.6	29227.1	23395.3	25050.8	31546.5
COG0082	E	26778	19339.4	21900.7	33653.6	29252.1	23422.6	24661.8	31461
COG0083	E	13883.9	5651.29	7890.96	2879.32	7128.61	7323.4	12547.8	27915.3
COG0084	N	40677.7	37772.3	43387.7	36806.6	37440.1	29363.4	30800.3	84539.9
COG0085	K	23767.2	16997.9	13778.3	32543.4	25975.3	21475.5	22434.4	4915.51
COG0086	K	26778	19389.4	21963.7	33649.6	29227.1	23395.3	25050.8	31546.5
COG0087	J	26778	19389.4	21991.7	33649.6	29227.1	23395.3	25050.8	31546.5
COG0088	J	26778	19389.4	21991.7	33649.6	29227.1	23395.3	25050.8	31546.5
COG0089	J	26778	19389.4	21991.7	33649.6	29227.1	23395.3	25050.8	31546.5
COG0090	J	26778	19389.4	21991.7	33649.6	29227.1	23395.3	25050.8	31546.5
COG0091	J	26777.7	19376.4	21983.9	33649.6	29227.1	23395.3	25050.8	31546.2
COG0092	J	26778	19389.4	21991.7	33649.6	29227.1	23395.3	25050.8	31546.5
COG0093	J	26778	19389.4	21991.7	33649.6	29227.1	23395.3	25050.8	31546.5
COG0094	J	26778	19389.4	21991.7	33649.6	29227.1	23395.3	25050.8	31546.5
COG0095	H	3052.07	25515.8	24246	1351.55	3608.1	1700.4	2794.41	1957.83
COG0096	J	26778	19446.4	22286.7	33649.6	29230.1	23409.3	25050.8	31595.5
COG0097	J	26778	19446.4	22286.7	33649.6	29230.1	23409.3	25050.8	31595.5
COG0098	J	26778	19389.4	21991.7	33649.6	29227.1	23395.3	25050.8	31546.5
COG0099	J	26774	19387.4	21991.7	33647.6	29210.1	23299.3	24222.8	31451.5
COG0100	J	26776.9	19386.8	21991.6	33648.2	29225.6	23395.1	25050.2	31540.2
COG0101	J	28243.6	31884	31411	50173.6	43214.5	39166.8	32089	33607.4
COG0102	J	26778	19389.4	21991.7	33649.6	29227.1	23395.3	25050.8	31546.5
COG0103	J	26778	19389.4	21991.7	33649.6	29227.1	23395.3	25050.8	31546.5
COG0104	F	27742.9	20320.9	25154.5	34517.7	30006.8	24390.6	25481.3	56525.2
COG0105	F	18742.8	16592.4	20317.7	30286.3	24756.9	19673	16247.8	30258.3
COG0106	E	6746.06	3993.03	11416	2233.4	4834.17	6440.67	7970.22	27659.4
COG0107	E	6720.32	4057.03	11161.1	2238.7	5137.17	7265.83	8007.22	27636.2
COG0108	H	27877.2	8848.97	17106.1	34488.7	29612.9	23603.8	22069.9	56171.8
COG0109	H	1430.47	2618.18	10044.5	954.52	918.11	1232.92	287.82	25942.8
COG0110	R	37499.8	32741.8	36923.4	51420.2	42867.1	34726.9	46487.1	60157.4
COG0111	H	45040.5	37215.5	51342.1	36047.4	33999.4	18999.3	37992.6	85792.2
COG0112	E	20030.5	17928.5	25745.6	32847.6	28275.3	22883.5	22797.3	31630.4
COG0113	H	15314.6	7113.21	12143.6	18694.6	19198.5	19974	14127.2	54124.9
COG0114	C	2628.5	2506.03	7496.27	989.03	3032.1	2055.81	2461.32	26671.9
COG0115	E	41757	23257.5	34610.4	50712.3	42197.5	31618	39926	60885.1
COG0116	J	26763	18849.7	18913.4	33595.6	28949.1	22982.1	21958.8	31003.5
COG0117	H	23052.2	6142.71	9823.21	33315.2	27999.5	20931.3	19923.6	30777.4
COG0118	E	6708.32	4008.03	11112.6	2236.7	5127.17	7256.83	8002.22	27633.7
COG0119	E	31888.2	9924.12	18115.9	18593.2	17068.2	13660.7	24437	31124
COG0120	G	3028.57	14287.6	17755.3	1328.19	3302.72	1980.1	2504.8	26708.2
COG0121	R	3442.32	2749.56	10057.5	1229.18	3339.03	1963.76	2351.37	26662.1
COG0122	L	13240.6	4640.87	5086.34	581.32	4427.37	4881.31	8045.85	2229.83
COG0123	Q	925.65	1962.38	10667	195.67	372.18	416.96	103.87	969.61
COG0124	J	27193.5	19545.9	22253.7	33763.3	29379.2	23717.3	25316.1	32246.1
COG0125	F	16299.7	18818.3	21241.2	18096	21166.3	20626.5	15220	30166.9
COG0126	G	26778	19389.4	21991.7	33649.6	29227.1	23395.3	25050.8	31650.5
COG0127	F	18873.5	5239.91	12214.7	33562.6	27917.9	22278.3	22960.6	31294.5
COG0128	E	26778	19388.2	22073.6	33653.6	29256.6	23413.6	24663.8	31458.9
COG0129	E	23140.9	7887.37	20581.6	32468.4	29231	24685.2	24509.8	57598.2
COG0130	J	14748.3	18290.3	20935.7	17968.7	19030.1	20198.1	15162.7	29582.7
COG0131	E	6706.56	4002.03	11093	2234.4	4841.17	6444.67	7974.22	27584.9
COG0132	H	6430.5	3821.28	9119.99	20167.2	22292.3	20833.7	16027.8	30619.9
COG0133	E	17333.5	5002.24	13378.1	17050.3	14024.6	5980.23	15904.5	29246.3
COG0134	E	17123.8	4319.18	11418.1	16967.3	13810.2	5616.81	15841.5	29190.7
COG0135	E	14836.6	2927.16	6522.31	15869.3	10742.7	5380.24	14729.2	2665.84
COG0136	E	29179.4	20741.6	25973.7	34557.7	33443.7	25442.6	29595.7	33673.9
COG0137	E	14158	6467.41	12113.7	17869.5	19204.6	20935.7	15115.3	29623.5
COG0138	F	26761.6	19206.4	21366.2	33635.2	28793.1	22493.5	24690.7	31351.9
COG0139	E	6716.97	4070.64	11306.4	2232.4	4840.42	6444.92	7971.22	27588.8
COG0140	E	3683.1	1684.45	3674.74	231.71	434.03	2526.86	2113.37	533.68
COG0141	E	6766.56	4038.25	11643.6	2235.52	4844.17	6449.67	7979.84	27704.4
COG0142	H	44816.2	35741.1	43022.8	51518.4	43319.3	29443.2	38631.2	60519.5
COG0143	J	31178.9	20653.6	22257.3	33951.8	29929.3	26093.4	27991.9	31895.3
COG0144	J	38708.4	36509	38469.8	36344.1	35121.7	29082.8	30737	107714
COG0145	E	77.18	11818.7	12033.1	9.4	35.08	71.42	11.1	166.28
COG0146	E	30	306.2	3455.31	0	6	46.2	0	68.1
COG0147	E	22413.6	8084.51	20646.9	33132.1	28783.8	21893.4	20225.4	57328.9
COG0148	G	26784	19398.4	22172.2	33717.1	29328.7	23468.2	27766.3	31828.7
COG0149	G	26788.1	19451	22325.8	33643.9	29217.6	23397.6	25053.4	31561.7
COG0150	F	26781	19218.4	21648.2	33695.6	29320.1	23440.3	27470.8	31686.5
COG0151	F	26778	19214.4	21646.7	33649.6	29227.1	23393.7	24769.8	31478.5
COG0152	F	26861	19283.4	21744.7	35070.6	31176.1	24693.3	27260.8	31934.5
COG0153	G	7304.88	15314	15991.9	18647.4	18376.4	19946.3	13039.6	29129.7
COG0154	J	1398.28	27220.5	39093.9	16586.7	14084.5	16238.7	9796.77	3753.74
COG0155	P	7485.94	4336.21	10632.6	16898.9	17265.4	18916.1	7955.65	28852.5
COG0156	H	32046.7	19977.3	30093.3	51112.8	41836.2	25632	29676	59347.4
COG0157	H	24711.9	6786.28	11689.8	32721.5	30253.3	21596.1	22793.7	32026.7
COG0158	G	2954.02	2524.71	7145.96	1103.18	3130.85	1891.84	2341.57	26505
COG0159	E	17129.2	4413.18	11541.6	16883.7	13669.2	5549.94	13154.6	28934.8
COG0160	E	2138.4	3151.12	15392.9	1146.26	1244.81	1598.76	244.14	26772.6
COG0161	H	6063.94	5973.77	18907.2	19979	19045.3	20799.4	9578.03	79532.5
COG0162	J	31427.5	21212.5	25262.4	33987.7	30016.5	25983.6	27905.3	32138.8
COG0163	H	4538.01	14178.2	15919	1267.2	5431.35	2326.01	1923.57	27484.5
COG0164	L	26778	19368.4	21777.7	33649.6	29227.1	23395.3	25050.8	31546.5
COG0165	E	14158.2	6477.41	12310.8	17868.5	19196.6	20748.1	15104.3	29628.7
COG0166	G	26787	19523.4	22032.2	33652.6	29230.1	23412.6	25050.8	31549
COG0167	F	39334.8	35119.7	33807.8	36374	36066.3	30355.8	34304.8	34238.4
COG0168	P	35820.5	34583.8	34940.2	52125	46234.1	41962.3	36300.6	59221.1
COG0169	E	28393.5	20004.1	23616.9	33826.2	31470.8	24073.7	25992.8	33065.9
COG0170	O	3	37.5	175	0	0	7.5	0.5	0
COG0171	H	26775.8	19411.2	22344.2	33652.6	29237.1	23316.6	24651	31466.4
COG0172	J	26791.5	19389.4	22005.7	33715.6	29418.6	23543.8	25220.3	31581
COG0173	J	26788.5	19419.9	22098.2	33649.6	29229.1	23392.3	25050.8	31617.5
COG0174	E	32029.5	22599.1	29835.1	18291.6	18461.5	10947.4	18868.9	56135.4
COG0175	E	6087.37	5413.89	18839	3089.84	7647.52	6496.12	3770.32	54180.2
COG0176	G	33815.1	21370.2	22706.2	31148.3	31450.5	22937.3	23089.4	33217.6
COG0177	L	26792.4	19515.4	22180.7	33650.9	29233.1	23406.1	25057.9	31549.1
COG0178	L	38833	20926.9	25464.8	49392.2	39654.7	26864.9	38053.7	33898.1
COG0179	Q	15950.8	5863.04	23922.5	16904.4	13761.2	5494.34	11006.6	29950.5
COG0180	J	28541.3	20561	25549.9	34602.9	30083.6	24580.6	25915.4	56958
COG0181	H	14751.5	6611.41	11452.1	17943.9	18646.3	19118.8	13997.1	29375.2
COG0182	E	30.11	696.94	2750.77	11.77	60	194.18	126.87	193.22
COG0183	I	13155.1	12738.9	48639.6	21522.3	23854.9	24789.2	14098	83431.9
COG0184	J	26774	19387.4	21991.7	33647.6	29210.1	23299.3	24222.8	31451.5
COG0185	J	26778	19389.4	21983.2	33649.6	29227.1	23395.3	25050.8	31546.5
COG0186	J	26754	19388.4	21990.7	33591.6	29186.1	23386.3	25015.8	31537.5
COG0187	L	45386.5	35655.3	40639.9	50669.1	43461.5	31838.9	43151.4	60752.1
COG0188	L	45486.7	35551.6	40770.1	50688.2	43426.2	31819.6	43136	60717.5
COG0189	E	19754	7776.53	20336.5	18883.2	17301.9	8027.6	12316.2	104444
COG0190	H	26781	19512.4	22217.8	33653.6	29256.6	23444.5	25051.8	31562.5
COG0191	G	35219.3	45152.4	40658	51288.1	49659.6	43534.1	37265.5	37956.1
COG0192	H	27412.5	19678	22032.7	33669.2	29479.9	23960.1	25231.2	31611.5
COG0193	J	26778	19453.9	22439.2	33649.6	29232.1	23411.8	25050.8	31642.5
COG0194	F	26816.3	31052.8	31206.3	33658.1	29262.3	23473.7	25109.3	31564.2
COG0195	K	26778	19389.4	21963.7	33649.6	29227.1	23395	25050.8	31546.5
COG0196	H	26778	19388.9	21991.7	33649.6	29227.1	23387.8	25050.3	31546.5
COG0197	J	26778	19389.4	21991.7	33649.6	29227.1	23395.3	25050.8	31546.5
COG0198	J	26777	19387.2	21961.9	33649.6	29127.1	23373.7	25020.8	31540.5
COG0199	J	26774	31097.9	30963.7	33588.6	29144.1	23371	25041.8	31555
COG0200	J	26778	19389.4	21991.7	33649.6	29227.1	23395.3	25050.8	31546.5
COG0201	U	26778	19445.4	22032.7	33649.6	29229.1	23397.3	25050.8	31550.5
COG0202	K	26778	19389.4	22013.2	33649.6	29227.1	23395.3	25050.8	31546.5
COG0203	J	26778	19389.4	21991.7	33649.6	29227.1	23395.3	25050.8	31546.5
COG0204	I	52028.2	29195.7	45900.5	52655.8	45041.4	33605.1	40101.6	135731
COG0205	G	45520.4	21597.5	21012.5	50328.5	42044.3	34580	55780.1	10967.2
COG0206	D	27347	20074.8	23065.3	34403.6	29809.6	24298.2	25188.8	56301.7
COG0207	F	25425.3	18505.6	19509.6	33654.3	28621.7	20694.9	23556	31249.3
COG0208	F	16304.8	18649.5	20465.8	18511.5	21259	20561.6	15859.5	30607
COG0209	F	29143.1	20402.5	23499.6	35247.2	33614.8	25518.3	28103.8	33376.4
COG0210	L	52227.2	41155.6	46680.6	53491.9	53720	47400.7	43347	63247.4
COG0211	J	26778	19389.4	21991.7	33649.6	29227.1	23395.3	25050.8	31546.5
COG0212	H	7557.98	16030.4	19602.7	17859.5	18508.9	20440.3	12937.6	29321.9
COG0213	F	15371.7	17914.1	17164.8	15793.9	16890.3	18957	10116.7	28613
COG0214	H	10338.7	3601.97	2702.74	16763.4	15106.8	15323.9	9068.68	2593.45
COG0215	J	27401	19738.4	22680.3	33653.7	29388.1	23634.3	25142.9	31706.8
COG0216	J	26778	19389.4	21991.7	33649.6	29227.1	23395.3	25050.8	31546.5
COG0217	K	27354.2	31743.7	32452.5	34407.6	29800.1	24331.8	25205.8	56647.1
COG0218	D	26778	19062.9	19992.2	33649.6	29222.1	23360.6	24983.8	31330.5
COG0219	J	15096.1	18613.6	21956.6	18069	19219	20277.9	14931.8	29507.1
COG0220	J	26817.9	19460.3	21465.2	33649.6	29220.4	23386.9	25048.8	31556.5
COG0221	C	2953.77	2646.8	8656.54	1112.58	3234.35	1936.09	2449.07	26950.9
COG0222	J	26778	19389.4	21991.7	33649.6	29227.1	23395.3	25050.8	31546.5
COG0223	J	28503	20184	23207.4	35233.7	33409.2	25257.7	28067.2	33360.6
COG0224	C	26783.5	19407.9	21830.8	33645.6	29473.8	24146.2	24827.8	31288.1
COG0225	O	27528.8	43820.3	42136.7	32995.4	27587.9	22215	19960.6	55576.6
COG0226	P	22177	30355.7	38213.3	35203	30901.8	24373.5	24221.1	32095.3
COG0227	J	26778	19389.4	21998.7	33649.6	29227.1	23404	25050.8	31546.5
COG0228	J	26778	19363.4	21991.7	33649.6	29224.1	23390.3	25050.8	31546.5
COG0229	O	6726.35	15800.4	22540.2	16237.5	15072.4	15788	6348.03	3688.31
COG0230	J	13859.1	1966.74	2319.07	15893.2	12474	3939.97	12406.5	3390.83
COG0231	J	29072.5	20569.8	25692	34038.7	31829	24123	28253.1	33136.8
COG0232	F	17718.6	5060.69	12340	18055.9	12886.4	8839.92	20625.1	53860.9
COG0233	J	26778	19389.4	21991.7	33649.6	29227.1	23395.3	25050.8	31546.5
COG0234	O	27176.5	19927.4	25907.7	33768.8	29453.5	23530.3	25061.8	31716.6
COG0235	E	11872.8	40571.6	41224	19766.9	26667.1	22302.7	17642.8	8883.18
COG0236	I	47778.9	48750.1	49921.3	51411.8	44487.1	35582.7	42680.3	85927.3
COG0237	H	26809.9	19391.8	21991.8	33649.7	29212.8	23374.6	25090.7	31547.1
COG0238	J	26775	19389.4	21998.7	33649.6	29227.1	23402.3	25050.8	31546.5
COG0239	D	30397.5	8547.03	12962	17939	15591.9	6153.37	19384.8	29541.9
COG0240	C	26778	30808.9	30735.7	33649.6	29230.1	23398.3	25119.8	31646
COG0241	E	3063.2	2353.87	7490.49	17646.7	16846.7	15593.9	6821.83	28279.8
COG0242	J	33585.7	34914.5	40133.6	37113.7	33593.4	31326.6	35068.5	82999.1
COG0243	C	20226.8	12410.7	30558.4	7967.93	19598.5	12397.1	7466.53	208656
COG0244	J	26778	19389.4	21991.7	33649.6	29227.1	23395.3	25050.8	31546.5
COG0245	I	26765.3	7185.01	11489.5	33649.6	29190.1	23273.6	24654.6	31401.5
COG0246	G	2567.32	36447.2	33501	1165.99	3016.35	1101.16	1069.06	3953.01
COG0247	C	11580.4	5015.66	10603.5	560.99	6084.41	2736.23	4648.84	2977.97
COG0248	F	8845.13	4533.96	12125	1660.65	5988.82	4581.28	5576.39	28281
COG0249	L	26777	19286.9	20873.2	33649.6	29122.1	23345.1	24953.8	31426.5
COG0250	K	41785.1	22156.5	27245.5	52659.4	43866.7	28856	47018.9	60562.6
COG0251	V	39529.8	15913.1	40624.7	49467.7	50220.9	45404.1	34753	64151.7
COG0252	J	40368.2	20699.6	21423.2	49657.9	41407.6	26207.8	34509.9	34164.6
COG0253	E	19531	16867	20510.5	33546.9	28189.6	22544	22777.4	31223.4
COG0254	J	27130.4	19871.2	23789	33729.1	29341.3	23720.7	26884.2	32432.9
COG0255	J	26726	19382.4	21976.1	33002.7	28557.1	22226.2	24208.9	31360.2
COG0256	J	26778	19389.4	21991.7	33649.6	29227.1	23395.3	25050.8	31546.5
COG0257	J	15814.5	15532.6	19801.7	16505.6	13572.3	7341.53	15058.2	4452.93
COG0258	L	3556.63	2072.3	4946.23	1132.02	3289.31	1804.86	777.67	26283.7
COG0259	H	15037.8	3661.21	9255.79	16689	12873.8	3957.98	11882.7	28560.1
COG0260	E	9198.66	5681.53	15460.3	18958.9	20342.9	18294.8	13729.4	55489.3
COG0261	J	26209	18864.4	21289.7	32891.6	28661.1	22517.3	24901.8	6472.48
COG0262	H	30973.7	44487.5	42867.3	35237.6	30006.4	25676.6	28393.3	57043.9
COG0263	E	7170.92	4086.26	11040.7	3238.55	5087.36	6145.43	8835.87	52338.9
COG0264	J	26778	19115.4	20321.2	33649.6	29213.6	23329.2	25050.8	31540
COG0265	O	34909.3	23961.2	36677.3	18767.5	21574	14544.1	25872.9	57809.2
COG0266	L	4611.58	15261.8	21866.7	1483.07	5628.31	2807.33	8391.59	28420.9
COG0267	J	25847	30972.3	31418.3	32963.4	28848.7	23370.7	24158.5	31491.6
COG0268	J	26776.9	19382.8	21991.6	33648.2	29223.6	23384.1	25032.2	31528.2
COG0269	G	2106.16	12670	12277.8	306.58	2508.17	1169.34	1331.12	1810.43
COG0270	L	26603.9	6105.45	7438.08	17675.3	15262.3	8267.46	15287.5	4427.81
COG0271	K	3068.32	2489.56	8949.34	1105.18	3114.85	1860.76	2339.37	26698
COG0272	L	26779.3	19481.8	22279.4	33658.9	29240.1	23420.1	25002.4	31957.4
COG0274	F	27497.8	19061.2	18231.8	32907.6	29295.4	24101	30555.8	32032.8
COG0275	J	26783	19393.4	21991.7	33695.6	29320.1	23441.3	27756.3	31825.5
COG0276	H	3589.88	3315.43	10112.3	1856.18	3804.85	2801.56	2819.07	51518.2
COG0277	C	28514.3	11169.6	32963.3	32905.2	31187.7	24363.5	20299.6	59190.7
COG0278	O	3005.82	2408.56	8081.84	1104.18	3113.85	1854.76	2339.37	26574
COG0279	G	5607.61	3704.29	11230.7	19345.2	21287.7	18004.4	11555.4	30338.5
COG0280	C	52132.8	23919.7	21346.8	49280.9	42869.7	29679.6	37333.8	34681.8
COG0281	C	31752	21782.1	27687.8	34759.3	30372.6	26678	23969.5	57078.1
COG0282	C	31965	20815.2	23798.7	34212.1	32175.4	25025.9	29259.7	33353.4
COG0283	F	26775	19347.2	21530.8	33649.6	29123.1	23330.2	25002.3	31481.5
COG0284	F	26778	19238.9	21581.7	33649.6	29227.1	23386.8	24769.3	31478.5
COG0285	H	26783	19396.4	22181.7	33695.6	29322.1	23446.6	27756.3	31825.5
COG0286	V	48904	20649	24326.4	64425	47022	28274.1	46459.6	34370.3
COG0287	E	6741.54	15457.8	19295.4	3880.4	6916.17	7768.48	11337	28056.7
COG0288	P	7552.95	4492.16	12007.6	17880.8	18231.6	19604.9	13649.6	29891.8
COG0289	E	27420.5	19466.9	21551.7	32800.6	29273.9	23680.7	25039.6	31573.5
COG0290	J	26342.6	18790.8	18982.6	33525.6	28996.4	23257.1	25008.8	31293.5
COG0291	J	26903	19280.4	21656.6	33661	29258.5	23578.2	25098.1	31553.8
COG0292	J	26903	19428.4	21995.7	33670.6	29281.1	23585.3	25099.8	31555.5
COG0293	J	3004.82	2399.06	7897.84	1104.18	3128.85	1894.26	2341.87	26575
COG0294	H	19501.6	5453.91	12689.4	33468.2	27719.1	21616	20262.2	31202.4
COG0295	F	20124.3	16641.4	17206.5	33592.7	28128.1	24098.9	24305.8	31191
COG0296	G	26102	6867.65	10159.6	33661.4	29357.7	22625.5	23481.9	31229.7
COG0297	G	15426.1	6189.12	8509.9	17972.9	18877	20174.3	15989.3	29211.7
COG0298	O	6798.27	2629.87	1986.69	1347.94	5597.59	2855.68	3346.79	27274.4
COG0299	F	26777	19225.4	21811.7	33649.6	28951.1	22481.3	24210.8	31339.5
COG0300	R	46404.5	29626.8	55178.8	66945.3	55053.4	45438.4	41193.6	136835
COG0301	H	14466.2	17265.6	15681.6	1519.87	5341.55	6291.67	10393.3	27481.2
COG0302	H	19453.5	5551.41	10511.6	34370.2	28030.4	21677.2	22997	31177
COG0303	H	6996.6	5354.08	14562.3	28833.5	26215.3	28230.6	5676.42	54398.4
COG0304	I	32852.8	24659.6	35036.5	36519.3	35869.2	27822.9	28487.1	109622
COG0305	L	28343.2	19876.5	22978.8	35512.3	31730.7	26775.6	29957.6	32779.8
COG0306	P	3717.8	1540.37	3591.17	448.12	931.06	3245.95	3153	656.88
COG0307	H	27873.5	8726.41	16165	34482.3	29593.8	23541.5	22048.7	56116.1
COG0308	E	3588.52	3439.96	9780.61	1863.75	3709.42	2796.24	2612.28	51513.7
COG0309	O	5829.5	2477.92	2694.76	1259.82	3524.43	4018.7	4263.1	26552
COG0310	P	5037.97	1827.55	1145.2	2715.83	3328.96	6047.17	10957.4	1805.82
COG0311	H	174.21	618.47	1716.74	15636.4	13408.6	13771.9	6214.93	2240.95
COG0312	R	14105.3	7799.1	22611.2	3872.88	8544.22	6840.98	8049.7	54278
COG0313	J	38814	20618.3	23149.8	49347.2	39456.4	26632.1	35177.4	33556.3
COG0314	H	3007.52	2838.8	9545.86	1104.18	3229.85	1948.54	2370.57	26665.2
COG0315	H	7483.33	4442.53	10612.4	16962.9	17593.3	19105.3	9068.48	28871.7
COG0316	O	11612.9	7471.06	22398.4	2925.54	9597.8	5795.11	7833.98	55007.1
COG0317	T	29774.6	21674	28611.6	35607.4	33133.3	26441.3	28514.5	58251.8
COG0318	I	33720.8	16365.9	47963.6	23903.8	29308.1	17542.5	25650.1	160998
COG0319	J	26778	19332.4	21696.7	33649.6	29224.1	23381.3	25050.8	31497.5
COG0320	H	15056.2	3950.18	11452.3	16805.9	13384.7	5182.92	12529.4	28808.5
COG0321	H	15034.8	3762.96	10515.6	16801.9	13354.2	5122.21	12523.9	28683.8
COG0322	L	26778	19389.4	21765	33649.6	29215.1	23344.3	25050.8	31541.5
COG0323	L	26777	19284.7	20848.4	33649.6	29122.1	23337.6	24953.8	31426.5
COG0324	J	38798.3	20281.9	22527.2	49347.2	39445.4	26598.1	35184.7	33533.8
COG0325	H	26783.4	19495.8	22441.3	33649.6	29231.1	23405.8	24770	31485.2
COG0326	O	19452.5	5241.44	9029.49	33549.6	28128.4	22494.7	19224.6	30648.8
COG0327	H	14033	5949.29	9235.47	17764.9	18928.5	20306.3	14646.5	29231
COG0328	L	3024.46	14460.2	19992.2	1115.73	3567.85	2909.47	2490.97	26847.6
COG0329	E	40902.9	25299.7	34334.8	52226.9	50514	46435.4	43412.8	38113.8
COG0330	O	22022.8	13447.9	30745	37270.2	39686	39330.5	24368.7	134242
COG0331	I	26830	31266.6	31362.8	33651.2	29238.9	23432.2	24596.9	31470.1
COG0332	I	54135.6	24284.8	30875.7	66259.7	50646.6	32509.2	46089	110323
COG0333	J	26778	19334.9	21355.1	33640	29200.5	23367.7	24982.1	31432.8
COG0334	E	26496.3	19879.8	21706.7	34398.4	29878.5	24720.7	25726.2	32091.4
COG0335	J	26778	19389.4	21991.7	33649.6	29227.1	23395.3	25050.8	31546.5
COG0336	J	26778	19389.4	21991.7	33649.6	29227.1	23395.3	25050.8	31475.5
COG0337	E	26778	19352.2	22058.6	33649.6	29200.1	23297.1	24658.8	31485.4
COG0338	L	16233.6	3711.85	7430.79	19038.3	16151	9089.87	18614.2	54373.9
COG0339	O	30398.3	6924.12	13250.3	34918.1	27470.5	11381.9	23372.5	106013
COG0340	H	26882.5	19413.4	22107.2	35116.6	31270.1	24734.3	29852.8	32151.5
COG0341	U	7855.97	4991.59	14016	18700.6	18068.4	19026.4	9813.63	53683.6
COG0342	U	7907.07	5246.91	14415.9	18690	18061.2	19031.3	9940.23	53763.9
COG0343	J	26778	19402.4	21912.2	33649.6	29227.1	23383.3	25050.8	31545.5
COG0344	I	11062.4	17279.9	19238.9	17691	18542.3	17898.9	12891.8	29079
COG0345	E	14893	18545.1	22070.8	17954.5	19684	21479.8	15494.6	29916.7
COG0346	Q	52181.8	54375.8	71232.4	83377.5	69412.9	63302.5	55747.7	164677
COG0347	T	6191.02	5021.93	17563.1	3073.34	7096.4	4888.78	9296.1	53745.5
COG0348	C	3132.08	3836.45	9165.03	3252.15	2703.18	3778.94	634.7	99624.6
COG0349	J	2995.82	2497.06	8223	1104.18	3111.85	1840.43	2406.37	26682.5
COG0350	L	26986	19757.1	23793.6	33772.6	29452.1	23867.5	25208.3	31805
COG0351	H	26633.3	30799.6	30845.5	33628.6	28866.1	22229	24409.3	31255.8
COG0352	H	38933.2	8404.14	14322	48725.4	38818.3	26415.5	35591.3	8984.03
COG0353	L	26778	19389.4	21991.7	33649.6	29227.1	23395.3	25050.8	31546.5
COG0354	O	3004.82	2483.06	9007.34	1104.18	3118.85	1883.93	2406.37	26686
COG0355	C	6855.99	15875	20392.6	16954.9	17632.2	19663.7	12633.5	29346.8
COG0356	C	26789.5	19434.1	21919.1	33653.6	29483.8	24166.4	24844.3	31615.2
COG0357	J	26773	19289.5	21798	33372.4	28970.6	23164.2	25020.2	31500.5
COG0358	L	26778.3	19389.4	22005.2	33776.2	29422.2	23614.6	25065	31578.2
COG0359	J	26778	19389.4	21991.7	33649.6	29227.1	23395.3	25050.8	31546.5
COG0360	J	26778	19389.4	21991.7	33649.6	29227.1	23395.3	25050.8	31546.5
COG0361	J	26778	19424.4	22463	33640	29211.5	23404.7	25049.1	31548.3
COG0362	G	10205.9	15985.3	16194.3	2025.86	4626.34	2753.32	4910.46	26883.5
COG0363	G	15457.6	18877.6	22880.6	20897.3	21610.4	23285.1	27771.4	31298.1
COG0364	G	10280.9	16647.1	19316.4	2024.86	4646.66	2849.32	4913.96	27245.4
COG0365	I	16055.9	18821.4	37191.2	18486.6	13088.4	6962.68	10564.7	79233.3
COG0366	G	61779.2	75996.1	81318.9	74840.8	65816.2	59583	50281.2	15458.9
COG0367	E	14655.6	18223.5	20348.3	2538.6	6517.67	8026.15	15435.9	28255.7
COG0368	H	26711.5	6878.91	8822.46	33475.6	28898.1	22817.4	20067	30577.4
COG0369	F	2940.15	2177.11	6307.78	1103.18	3104.85	1818.92	2418.54	26488.6
COG0370	P	42397.2	23808.7	21969.7	34371.5	32490.3	30665.3	36520.7	32556.4
COG0371	C	15506.5	28557.9	20922.4	19063.4	23489.4	21281.3	13833.8	30607.2
COG0372	C	4461.31	4943.49	17941.5	2964.66	5609.34	6079.22	5512.93	52853.2
COG0373	H	7421.12	4251.41	9740.61	17870.5	17565.8	18352.5	11984.5	29004.1
COG0374	C	3885.98	1594.5	1352.32	1142.57	5254.09	2294.84	1890.34	26659.2
COG0375	O	7457.5	2805.87	1751.69	1369.34	6138.34	4046.31	3528.81	27251
COG0376	P	3592.3	2842.2	7783.85	1869.18	3749.1	2600	1384.94	50949.2
COG0377	C	13752.6	2664.73	6904.09	15822.5	12475.7	3809.82	10446.9	3451.31
COG0378	O	13899	5538.51	5179.46	16300.9	16731.9	17063.4	7232.72	28508.4
COG0379	H	23112.1	6132.51	11097	32555.5	27991.6	20986.9	20768.3	30706.5
COG0380	G	1607.36	886.45	2814.12	270.6	2423.74	834.57	391	1195.54
COG0381	M	24199.3	7180.91	12379.4	36933.3	33074.5	27625.7	26480.5	31815
COG0382	H	15075.9	4065.15	11595.3	15956.3	12670.5	3906.98	10623.6	28887.6
COG0383	G	750.93	11845.7	9581.63	335.46	452.08	1803.82	10255.6	947.29
COG0384	R	6219.5	15774.9	19779.4	19169.4	19243.2	19116.1	10161.2	29554.4
COG0385	R	14037.5	3034.52	7506.43	17328.9	14737	6030.81	14099.6	4740.64
COG0386	V	20454.6	17833.9	18748.2	33791.4	27558.9	22730.5	21770.3	55472.1
COG0387	P	6353.02	2415.85	1539.73	1177.32	3370.37	3679.21	3355.35	26109.9
COG0388	C	39942.5	10858	21927.8	66598.2	59288.2	41956.1	38153.5	38279.3
COG0389	L	28757.4	44535.9	46649.9	33444.1	32359.8	26318.8	27924.8	33629.5
COG0390	P	2004.92	1045.42	1522.28	14496.6	13966.7	13394.6	1915.38	2447.71
COG0391	G	14621.8	17665.8	16981.9	17897.5	18479.8	19159.1	11851.6	28929.9
COG0392	M	22415.3	17352.8	17050.5	16130.2	14388.1	6166.95	15837.6	3818.78
COG0393	S	23039.7	17152.4	17754.6	16196.6	14526.6	7471.83	21038.5	4479.16
COG0394	T	28830	21695.2	31623.7	31591.1	30382.5	24666.3	22234.7	32569.4
COG0395	G	28961.8	104616	94369.2	41953.8	43346.9	55154.2	21794	9111.76
COG0396	O	21817	16402.8	15646.9	16035.9	14177.2	7580.03	17892.3	4395.38
COG0397	O	5703.63	3350.66	8282.7	1241.81	1614.63	3826.22	3070.88	26003.2
COG0398	S	37631.1	47756.9	37236.9	15650.2	22094.8	25167.6	21629.6	30562.7
COG0399	M	35875.1	9437.9	22985.2	51175.4	41524.3	31758.7	37699.8	59763.9
COG0400	R	1455.93	13808.6	14899.8	1639.37	1318.43	1927.42	322.57	50258.1
COG0401	C	2185.36	1402.92	1599.43	909.03	2770.92	1377.59	508.54	25875.2
COG0402	F	10178.9	5974.65	13578.9	31861.9	29554	35685.8	18839.9	7176.14
COG0403	E	674.86	716.17	2507.61	91.57	457.77	549.47	272.91	188.68
COG0404	E	15403.6	4280.89	14945.4	16858	13446.9	5104.26	10817.2	29593.7
COG0405	E	3438.68	3226.61	10043	5472.4	7936.53	5540.77	6093.11	52300.9
COG0406	G	40642.5	49110.9	51923.4	51737.2	47492.6	45869.8	49623	61254.3
COG0407	H	12291.2	6350.18	11239.8	1980.75	5461.67	3785.11	7785.2	27398.5
COG0408	H	3010.35	2563.46	7838.54	1102.18	3099.85	1640.09	639.74	26395.5
COG0409	O	5211.11	2152.87	1810.03	1190.28	3390.92	2361.17	2946.29	26213.1
COG0410	E	5218.94	4241.87	16873.9	16826.3	16747.7	18090.3	6732.37	4898.59
COG0411	E	5023.84	3519.64	13167.5	16798.8	16593.7	17938.8	6662.12	3939.51
COG0412	Q	4646.79	3901.37	14404	1316.51	5388.04	2333.74	895.62	27477.2
COG0413	H	25544.2	6882.43	11342.9	17079.3	15122	6559.97	14219.9	29128.7
COG0414	H	26156.9	7195.03	11905.5	17088.4	15171.9	8187.08	15663.1	29313.4
COG0415	L	3639.95	3812.76	13725.1	1234.33	3384.85	2005.49	667.24	26655.7
COG0416	I	22629.9	20583.9	20056.7	18039.9	20313.8	21125.6	16651.7	29518.7
COG0417	L	1279.75	1400.42	4396.75	943.52	874.93	1079.83	285.87	25582.6
COG0418	F	2422.65	1740.81	6735.59	352.18	2638.85	789.17	532.54	1602.97
COG0419	L	14656.3	17894.7	17962.1	17275.7	17521.1	19673.4	8565.16	28585
COG0420	L	16795.2	30239.4	28854.2	18819.6	17781.9	22859	16203.1	29130
COG0421	E	7156.28	3925.06	5736.56	15369.7	15483.4	18049.6	7398.95	52261.5
COG0422	H	23086	6160.16	10250.9	33433.6	28334.1	21160.7	21981.5	30917.9
COG0423	J	15708.3	2344.55	2870.09	16027.4	11163.5	6606.87	15880.2	2912.01
COG0424	Q	28187.5	21211	29166.4	34600.1	30106.3	24325.4	23245.9	56966.1
COG0425	J	28014.4	12240.2	16618	19866.6	25821.9	24045.7	18167.6	106447
COG0426	C	30504.2	6907.06	3112.65	48029.5	40603.2	38705.3	29756.8	7431.57
COG0427	C	16469.7	3409.69	5583.69	33066.7	25244.8	19836	16673.1	29406.2
COG0428	P	18857	15809.3	15313.4	32650.6	29267.2	23285.2	25843.5	6389.16
COG0429	R	3031.1	2461.46	7189.12	5019.18	5880.85	3351.59	4076.74	26808.7
COG0430	A	2185.65	1242.81	1486.08	899.66	2757.42	1368.34	489.92	25476.8
COG0431	C	5453.75	16713.2	26346.4	2072.61	6008.45	3412.87	1341.03	52860
COG0432	H	3629.64	2534.47	8133	1898.9	4128.86	5065.57	6212.14	26869.4
COG0433	L	1739.97	1681.74	4887.28	211.28	2373.92	880.04	5081.24	1745.33
COG0434	M	10.52	47.62	102	6.65	298.5	816.05	39.6	57.98
COG0435	C	2950.74	1961.62	6213.04	1104.18	3086.28	1589.87	528.54	26244.2
COG0436	E	83142.9	73010.2	74064.9	71084.7	69524.9	63030.5	73361.5	43369.9
COG0437	C	14610.7	8933.71	14677.1	8557.38	17257.9	12499	8634.37	256691
COG0438	M	188140	91440.8	117539	291962	233027	183658	188584	174039
COG0439	I	2961.72	14325.1	17515.1	1118.04	3129.64	1910.58	2352.3	26686
COG0440	E	18730.6	4899.48	11285.5	30446.8	25241.7	20552.5	18915.3	30533
COG0441	J	26782.3	19493.4	22047.8	33713.7	29319.2	23463.7	25073.4	31563.4
COG0442	J	26777	19527.1	22273.5	33649.6	29227.1	23387.8	24984.3	31486.6
COG0443	O	33542.6	24680	40252.4	36161.5	36364.9	28230.7	30844.8	84868.4
COG0444	E	25779.8	35966.3	51608.1	80429.3	77632.6	81755.1	38693.1	16096
COG0445	J	26854	19249.9	20599.2	48652.6	40774.1	35732.1	27193.8	32636.5
COG0446	I	24997.3	79136.8	66152.7	34841.7	32874.1	39484.5	27435.9	7229.05
COG0447	H	14908.2	2833.99	5984.77	16744	13239.9	4963.45	12284.7	28389.4
COG0448	G	27647.3	10440.8	12590.4	34895.4	34773.7	38475.7	27536.8	31904.8
COG0449	M	26775.3	19436.5	21993.3	33551.3	29033.9	23201.1	24807.3	31367.5
COG0450	V	27274.4	20867.9	27987.8	34550.5	29682.8	23219.3	23707.6	56991.5
COG0451	M	59750.7	43844.5	72409.3	111431	98812.6	75486.1	80621.9	122896
COG0452	H	26773	7712.41	12428.2	33649.6	29223.1	23383.8	25043.8	31532
COG0455	K	4662.98	2584.37	6839.72	1153.29	1470.44	3525.24	2921.46	25508.9
COG0456	D	64546.4	96063.1	119230	71348.1	63292.8	58779.5	67640.5	167100
COG0457	J	0	17	276.34	0	0	7	0	11
COG0458	R	26842.5	19480.9	22591.5	34654.2	30252	24654.1	29360.8	31972.1
COG0459	E	27173.5	20035.9	26059.8	33767.6	29455.3	23548.5	25061.8	31809.6
COG0460	O	11326.4	4836.41	8215.96	16071.5	15689	18467.7	12172.3	3120.25
COG0461	E	26781.4	19390.7	22236.8	33650.9	29230.1	23396.1	24776.9	31485.1
COG0462	F	30889.2	32829.3	33163.7	34592.2	30134.1	26351.2	27935.9	56719.9
COG0463	F	142817	51706.8	60349.9	208644	166156	114969	138651	33939
COG0464	M	1285.85	1230.28	2114.8	842.01	1302.06	2410.99	1301.28	25073
COG0465	M	41222.4	24156.9	25230.3	34236.8	32036.5	30253.1	32364	32676.8
COG0466	O	26781.2	7812.46	12927.6	33649.6	29236.9	23399.6	24982.1	31495.6
COG0467	O	3	151.8	234.74	101	174	225.5	12	31.4
COG0468	T	26863	19431.2	21986.2	35836.6	31460.1	24808	28179.8	32063.8
COG0469	L	33456.2	21868.2	27789.5	35864	34479.4	27941.7	32891.2	34192.3
COG0470	G	0	0	23	0	0	0	0	0
COG0471	L	20936.9	7303.85	22001.4	19994.8	22143.7	11465.5	21155.4	59339.1
COG0472	G	44750.4	34678.3	36689.2	50033.8	42774.4	30329.7	42946.2	35878.9
COG0473	M	16401.3	7803.27	16155.1	3556.43	9068.09	8981.6	14072.8	54163.2
COG0474	C	44333.8	81849.6	63593.2	35736.3	34357.2	36273.4	55155.4	9637.69
COG0475	P	40148.7	21426.1	25825.4	48155.6	38178.3	26858.3	29421.3	82655.9
COG0476	P	17466.6	5295.75	15574.6	30543.8	27029.8	18013.8	14932.2	31637.5
COG0479	H	17915.6	5437.3	15055.4	17904.4	16545	6742.73	13209.3	55001.5
COG0480	G	56578.9	39218.2	43438.6	67806.1	58288.9	51815.5	53765.5	62325.3
COG0481	T	26778	19389.4	22114.7	33649.6	29227.1	23397.3	25050.8	31546.5
COG0482	C	30725.5	20742.9	22360.1	68385.7	58068.4	55139	37922.1	35621.9
COG0483	J	3262.09	15318.1	25769.8	1970.8	4059.23	3298.23	3464.54	27908
COG0484	J	26836.6	20073.5	25990.5	33883.2	29842.2	24772.2	25751.9	32121.2
COG0486	J	26695	19068.9	20767.2	32228.5	27273.1	22064.1	22492.8	30875.5
COG0488	G	108645	112907	111363	133113	116122	98658	104755	126850
COG0489	O	43922.4	22820.1	27415.4	63539.9	52127.8	42916.4	41839.3	35569.4
COG0490	J	0	0.22	42.44	0	0	7.33	0	0.67
COG0491	R	46501.3	32598.2	60617.8	52961.7	48920.1	50561.8	46024.9	138501
COG0492	D	51233	40731.4	40936.4	94647.5	83631.5	89490.5	58141.2	40373.9
COG0493	P	53409.7	16444.5	21260.8	35827.5	39128.7	33013.5	37616.5	35707.6
COG0494	R	29674.2	35856.5	54620.5	39107.9	38818.5	28900	27459.4	111772
COG0495	O	26769.2	19314.9	21935.6	33569.1	28852	22453	24485.5	31394.2
COG0496	E	15826.4	4217.13	10719	17135.2	13970.4	5802.37	13429.3	28715.4
COG0497	V	26778	19389.4	21768.7	33649.6	29227.1	23395.3	25050.8	31546.5
COG0498	J	13974.7	6742.9	13500.8	2599.4	6204.42	7577.92	11008.5	28010.6
COG0499	L	12132	2016.21	6566.82	15490.6	9710.75	2263.67	9393.07	2173.9
COG0500	L	4	49.2	2.3	0	1	6.2	0	0.1
COG0501	E	18381.2	5943.03	16175.1	33123.5	30983	19322.9	18769.6	32673.5
COG0502	H	36003.9	10734.4	12393	51130.2	44675.1	39918.4	35510.2	58499.8
COG0503	Q	64463.2	52483	48684.5	66849	59440.6	49116.1	54102.4	38338.6
COG0504	O	18871.5	16866.4	21012.2	32694.5	27651.9	22126.6	22716.6	31247.5
COG0505	H	26776.2	19381.9	21804.4	33648.6	29199.6	23304.9	23055.5	31261.8
COG0506	F	7.36	210.97	1162.74	0	2	25.97	0.5	5.77
COG0507	F	14518.7	17607.3	18136.1	1591.44	5481.12	6531.25	7510.49	27248.9
COG0508	E	7426.82	19215.5	34864	4039.61	7521.63	5054.87	5882.84	78778.5
COG0509	E	15703.8	16158.7	21468.5	16872.9	13818.9	5563.09	11048.3	28844.2
COG0510	L	12763.3	15978.7	14012.6	548.62	3862.74	3659.54	6347.03	2099.53
COG0511	C	14923.4	18436.9	19856.8	34376.3	32533.9	33837	19131.6	31077.8
COG0512	E	20636.7	6531.16	16111.8	18035.7	15094.6	9134.53	20145.4	54887.9
COG0513	H	80100.3	62844.2	85650.9	74848.9	66674.6	49962	66384.1	242217
COG0514	I	23156.9	17673	18233.7	46640.4	37961.4	35787.4	22256.5	32013.8
COG0515	E	20977.8	20843.3	28061.2	1740.64	4999.77	7863.28	10343	27273.8
COG0516	L	29215.3	32363.3	36175.2	34021.7	31807.5	24329.8	25562.6	32872.9
COG0517	L	5637.74	15000.5	15871.8	17661	15523.1	18402.5	7838.26	27329.3
COG0518	T	1355.1	2415.07	10808.8	946.59	905.14	1244.96	363.13	25936.7
COG0519	F	26826.3	19396.4	22047.2	34235.2	29492.2	23450.6	25328.5	31572.2
COG0520	T	57172.7	30807.5	34382.1	34560	36616.8	32704.4	36499.3	59747.5
COG0521	F	9062.73	4759.19	10666.7	17134.3	19816.5	19634.7	9452.92	30146.3
COG0522	F	31059.9	20608.6	22208.3	33877.8	29846.1	25982.1	27933.1	31881.3
COG0523	E	15682	7038.74	12858	1206.22	7758.61	7188.31	9266.87	4289.79
COG0524	H	50978.9	55208.7	69767.9	86879.1	86745.7	86585.9	51965.3	122427
COG0525	J	26728.3	19371.4	21579.7	33663.4	29229.4	23395.4	25051.2	31456.5
COG0526	R	19169.8	20870.8	31334.2	24023.1	18616	12047.9	21002.8	179151
COG0527	G	55561.5	28596.1	38747.2	52361.8	48205.6	32643.3	42851.8	111662
COG0528	J	26778.3	19394	22062.7	33649.6	29227.1	23395.6	25050.8	31546.5
COG0529	O	2943.28	1938.84	5564.47	1953.86	3862.91	2800.98	1441.38	26470.3
COG0530	E	21201.5	6055.56	8845.58	31330	26467.4	20082.4	16401.9	54687.6
COG0531	F	56097.3	134932	115937	39212.3	48258.6	40459.1	46834	66826.6
COG0532	P	26778	19389.4	21991.7	33649.6	29227.1	23395.3	25050.8	31546.5
COG0533	P	27440.5	19670.4	22248.2	33683.6	29867.4	24681.1	25344.1	31642
COG0534	E	184913	57857.1	62805.7	284226	238230	211864	192237	169931
COG0535	J	45903.2	10139.5	10218.3	31530.4	23870.6	13419.9	32094.1	5740.81
COG0536	J	26778	19389.4	21991.7	33649.6	29227.1	23395.3	25050.8	31546.5
COG0537	V	29735	22766.8	32664.5	35499.4	31285.2	27704.9	28427.4	57878.8
COG0538	D	4750.1	2271.78	4704.09	1232.11	3800.06	3517.81	3809.48	1961.49
COG0539	D	15196.8	15432.4	19442.7	33275.9	27070.2	18974.2	17289.4	30490.4
COG0540	F	26780.3	19405.4	22076.3	33649.6	29218.3	23188.1	23071	31273.6
COG0541	C	26778	19389.4	21821.7	33649.6	29227.1	23395.3	25050.8	31546.5
COG0542	J	50235.6	49998.7	55327.2	51691.8	45472.3	36727	45695	62768.3
COG0543	F	58035.5	29155.7	25809.2	66920.3	60951.2	62839.5	51818.9	37068.6
COG0544	U	26790.4	19399.4	22108.7	33650.9	29232.1	23398.1	25058.9	31547.1
COG0545	O	42454.7	7741.77	14593	49200.1	36661.5	12892.6	34331.9	83476.6
COG0546	H	27757.8	22794.4	37392.8	33858	30526.9	30681.2	32675.1	82605.2
COG0547	O	18860.1	5461.24	13942.1	17136.3	16046.6	6182.23	16216	30247.5
COG0548	O	9621.54	6244.59	17719.9	3325.58	7608.52	7328.09	9438.93	53883.3
COG0549	C	5947.35	14006.2	11338.2	457.6	3054.79	1862.59	2520.04	2000.96
COG0550	E	84107.4	67713.6	59917.7	80185.6	67978.4	53246.9	59584.9	65283.4
COG0551	E	2927.46	1704.75	4316.3	1105.48	3092.72	1761.23	2379.97	26350.2
COG0552	E	26778	19389.4	21991.7	33649.6	29227.1	23395.3	25050.8	31546.5
COG0553	L	11826.9	17191.8	17292.3	20402.2	20746.6	21365.4	17448	29721.3
COG0554	L	15415.1	18675.9	20723.9	18457.3	19298.7	20500.2	14949.5	29684.2
COG0555	U	1707.4	1317.65	4665.31	178.65	2384.75	914.78	2335.16	1827.59
COG0556	K	26778.4	19389.4	21992	33649.7	29227.1	23419.4	25054.8	31548.6
COG0557	C	26787	19262.9	21729.5	33649.6	29219.1	23344.6	24983.3	31373.5
COG0558	P	31050.8	33682.2	40351.2	34699.8	32200.9	25975.2	30700.4	58701.8
COG0559	L	5115.82	4238.25	16397.9	16809	16751.2	18154.1	6713.87	4531.21
COG0560	K	34122.6	11742.3	25053.8	34571.4	32720.9	26241.8	29251.7	34496.7
COG0561	I	88941.2	120369	97496.3	105782	104906	113560	110999	26308.4
COG0562	E	607.52	753.12	1629.57	992.22	1457.27	2907.02	948.51	25272.3
COG0563	E	27635	31902.3	33807	33801.9	29985.1	24913.1	26050.7	32050.2
COG0564	H	97294.9	63015.6	75517.4	120916	104750	79343.1	93781.8	173880
COG0565	M	5193.93	3533.68	8971.62	2021.21	5900.02	3256.85	2850.16	52332.6
COG0566	F	53025.7	38507.4	43132.5	67455.5	58930.3	47890.8	53659.9	38822.5
COG0567	J	3014.88	2757.93	9401.45	1104.18	3124.85	1891.73	2407.07	26719.2
COG0568	J	33191.4	24559.9	38194.6	69450.3	64176.3	55168	39637.1	63844
COG0569	J	34713.1	22561.1	24595.6	51432	46121.8	41981.2	44418.6	35136.8
COG0571	C	26778	19389.4	21991.7	33649.6	29227.1	23395.3	25050.8	31546.5
COG0572	K	50300.4	23277	18441.9	63139.7	52362.2	42687.2	40762.3	34986.8
COG0573	P	14082	17607	20451.2	17775.5	20560.1	21434.4	15259.4	4950.72
COG0574	K	26757.4	7500.99	12002.1	33599.4	29080.1	23085.9	20121.8	30888.2
COG0575	F	26778	19388.9	21963.7	33649.6	29227.1	23387.8	25050.3	31541.5
COG0576	P	26809.9	19400	22018.1	33649.7	29227.8	23409.8	25092.7	31548.2
COG0577	G	43082.5	22337.1	21213.8	51042.3	40237.6	32116.3	36510	57862.6
COG0578	I	5015.49	15668.7	22256.3	1436.61	5619.9	2581.98	2911.06	28230.9
COG0579	O	11254.1	5186.54	9263.65	17486.4	18118.4	21111	13570	5089.76
COG0580	V	17768.5	30633.1	29233.1	19710.2	23026.1	21983.8	15824.1	31121.5
COG0581	C	14412.5	17809.8	21276.5	18612.5	20926.1	21582.9	15905.4	5101.22
COG0582	G	4227.45	4303.98	15436.1	2076.49	4049.85	3097.34	2584.23	52717.8
COG0583	G	91103.2	109558	148926	111762	120393	111124	114343	284023
COG0584	P	17657.6	20789.2	29270.3	19378.8	22297.3	22121	18853.7	31962.5
COG0585	L	2898.91	1950.92	5140.74	1103.18	3201.6	1805.5	2369.37	26445
COG0586	K	31240.3	9253.28	18439.5	18254.4	24102.9	11360.5	22827.1	34842.1
COG0587	I	27886.9	20944.3	29324.2	34523.6	30041.3	24477.3	25237.2	56850.7
COG0588	J	1661.86	24346.6	20869.8	2055.14	3374.84	1562.74	6094.6	2000.1
COG0589	M	38676.8	63593.6	80835.3	21460.6	29521.4	14105.3	20091.8	136952
COG0590	L	38891.8	20745.6	23975.2	46212.2	36797.1	25248.1	31493.6	33181.2
COG0591	G	29980.3	11737.8	23756.1	52602	44867.1	39753.3	26196.2	108144
COG0592	T	26939.3	19591.6	22099	50088.4	42730.4	37069.6	29471.2	33239.6
COG0593	J	26619	19229.4	22194.7	17225.5	15741.1	9763.31	20632.8	29868.5
COG0594	E	14741.6	18169.1	20016.4	18051.6	19147.3	20336	14926.8	29465
COG0595	L	15275.7	29025.5	23803.5	17064.8	16557.2	21091.1	14278.4	3351.69
COG0596	L	57181.2	54387	98229.3	40638.7	43382.9	38823.5	41719.1	213863
COG0597	J	26792.9	19686.5	22932.3	33750.6	29395.8	23619.9	25068.6	31667.3
COG0598	J	30198.5	44819	44169.6	34774.5	32823.2	27820.7	30867.8	58148.8
COG0599	H	13770.6	14896	20963.6	15518.3	11155.4	6507.16	19056.8	4680.94
COG0600	M	32946.8	25245.6	31456.6	33219.3	36551.6	41817.9	29151.1	9213.8
COG0601	P	27402.3	37257.1	53483.4	66547	67146.6	69609.7	36553.2	41274
COG0602	R	20865.8	20643.8	23778.6	20475.8	22600.4	25338.8	25445.7	56537.5
COG0603	P	15088.8	3561.58	9153.1	31859.9	25098.2	17524.6	17108.2	30008.5
COG0604	E	7058.7	54294.4	70364.9	3810.86	8473.45	5526.04	5035.43	55805.1
COG0605	H	21823.7	17918.3	22615.5	17298.3	16655.9	10220.4	17817	30569.5
COG0606	J	25149.5	6978.69	11589.5	33389.7	26814.2	22633.8	20834.6	30505.7
COG0607	C	40306.7	51558.2	61017	37259.3	38259.7	31163.3	33608.6	159741
COG0608	P	26932.5	19627.4	21704.2	50029.6	42631.1	36969.3	26702.3	32815.5
COG0609	O	56095.4	42617.9	45401.1	77632.1	83010.5	73524.3	69148	121598
COG0610	P	41789.6	20003.6	15065.6	46482.2	34421.5	21752.3	26796.2	30706.3
COG0611	L	14978.3	3547.21	10061.4	16800.9	13456.2	5157.79	12571.9	28699.8
COG0612	P	101189	46740.9	49717.2	116294	90135.8	59713.2	79423.3	166628
COG0613	V	16298.8	6503.14	9688.35	34085	32055.6	36554.1	27060.7	31705.6
COG0614	H	44285.9	27064.7	32009.7	77771.8	76607.1	70914.4	65942.8	93111.8
COG0615	R	12.5	165.95	162.55	60.25	119.45	72.2	2738.2	497.2
COG0616	F	18126.4	17787.7	25678.6	34334	30063.1	20592.3	19232.8	56935.1
COG0617	P	22445.3	19418.5	27732.5	34686.7	31408	24711.2	25280.7	57625.4
COG0618	M	24268.2	17485.3	17340.3	32674.4	26278.4	21759.5	22639.4	5079.6
COG0619	O	59215.2	32085.8	25429.3	20334.9	28398.3	32897.4	37635.7	32661.3
COG0620	J	3515.83	14776.2	22071.4	1481.33	3786.2	2564.72	13289.3	28143.6
COG0621	F	75682.7	19719.1	26913	99638.7	82093.1	67447.9	68668.9	66734.1
COG0622	H	31248.3	20228.2	19062	49058.1	43926.6	41037.8	41930.3	9188.29
COG0623	E	13787.3	14038.6	15642.6	15860.7	12591.5	4117.51	12350.4	3702.41
COG0624	J	48219.1	50925.1	63008.2	116969	103654	92344.8	69978.5	71069.9
COG0625	R	21698.3	18417.3	60456	8465.92	22282.4	13025.5	8763.05	210520
COG0626	I	9952.97	19655.2	30966.2	39552.7	40535.3	39852.8	31360.5	85391.1
COG0627	E	3232.4	14608.4	19436.4	17538.7	18014.4	18889.8	6162.64	28985.8
COG0628	O	59545.3	78695.4	74929.6	38077.1	40809.2	40681.9	53140.7	87703.4
COG0629	E	56792.3	38080.9	35688.2	49987.4	41573	31527.8	45560.8	35215.4
COG0630	V	1.4	27	256.12	1.52	9	8.8	7.22	3.47
COG0631	R	12140.2	17007	18689.2	3499.92	6535.99	7775.57	13690.7	2806.37
COG0632	L	26778	19389.4	21991.7	33649.6	29227.1	23395.3	25050.8	31546.5
COG0633	N	6424.11	4941.65	17383.1	2333.63	6460.13	3717.85	3852.61	53143.6
COG0634	T	38320.1	22761.8	21655.4	34238.8	31007.2	26752.4	30232.9	32183.4
COG0635	L	42885.2	26994.6	34880	70981.2	64604.7	59286.8	44688.4	88080.7
COG0636	C	7920.51	27879.5	29304.6	19378.5	20081.9	21158	15738.2	29723.6
COG0637	F	55478.5	96948.9	89826.5	52248.5	51295.8	35338.7	62562.8	65307.5
COG0638	H	0	26	368	0	0	17.67	0	0
COG0639	C	2682.41	1580.84	4398.95	1045.18	3025.85	1607.17	1464.12	26191.2
COG0640	G	40463.8	54184.9	68050.8	21417.8	27595.9	35984.8	28425.6	83866.3
COG0641	O	34259.5	7915.43	4358.09	18328.1	16744.1	11828.3	22291.7	4624.82
COG0642	T	161548	130029	164334	162841	168399	160367	146606	291847
COG0643	K	6606.98	4763.8	12779.6	2108.41	2453.62	5007.91	3294.33	51098.4
COG0644	O	9133.5	6430.95	17292.9	5357.29	13098.2	6516.46	4766.43	79473.4
COG0645	T	687.32	674.35	1604.52	758.3	572	887.43	229	24820.2
COG0646	T	859.11	1020.3	2849.18	915.86	390.97	1934.26	1641.17	359.91
COG0647	C	2446.25	13695.8	14150.8	17367	16687.2	16228.6	5297.24	27997
COG0648	R	19379.5	16036.8	16391.5	32609.5	27362.6	21185.2	20991	30550.4
COG0649	E	13752.6	2677.73	6909.09	15862.5	12529.7	3826.49	10449.9	3461.31
COG0650	F	3187.1	1018.62	366.61	320.69	4474.84	1236.68	1670.96	1818.91
COG0651	L	3861.37	2830.23	9341.15	498.69	4848.02	1677.35	2823.71	2585.77
COG0652	C	34345.8	35578.6	41509.7	50764.2	46444.7	39691.4	33227.7	60168.7
COG0653	C	22060.8	20594.8	22416.9	18671.7	20626.1	22023.3	18848.5	30210
COG0654	C	9137.48	9151.72	34085.9	3368.65	9453.48	5643.83	3683.63	80612.1
COG0655	O	9811.9	5427.85	11466.9	18497.2	20632.9	24934	24422.6	5832.05
COG0656	U	9974.5	16242.3	16102.1	17495.4	22668.8	20570.7	28007.1	7536.51
COG0657	H	35265.4	31725	38345	33444.7	23604	14255.8	27159.9	56002.4
COG0658	C	122.2	12041.9	10514.8	798.57	733.77	1091.14	442.11	370.31
COG0659	Q	22237.6	20642.9	32558.5	19936.8	16640.5	11135.9	18852.5	105124
COG0661	I	11613.5	17453.9	21451.3	1200.87	4444.72	4688.94	5678.7	27191.3
COG0662	U	1223.6	1416.51	7285.4	234.26	576.19	2322.73	2943.78	1003.28
COG0663	P	21746.5	18717.2	24301.6	33571.3	30304.3	22911.8	18674.5	56710.5
COG0664	H	94172.9	75909	82899.1	106849	92948.2	83652.6	85173.9	170083
COG0665	G	13824	22667.9	42702.5	3676.73	10337.6	8815.23	9684.21	81303.6
COG0666	R	1151.91	1504.67	3225.02	1518.11	1124.79	1799.17	405.43	49860.8
COG0667	T	9496.27	30678	40912.7	20026.5	26466.9	22133.2	29720.7	59292.9
COG0668	E	36327.9	25912	38027.4	51316.1	50095.5	41061	24525	136116
COG0669	T	26778	19450.4	21991.7	33649.6	29230.1	23400.3	25055.3	31546.5
COG0670	H	5977.1	15563.1	17893.4	18521.4	20443.5	19274.9	8537.11	54377.5
COG0671	M	7533.76	14578.1	11927.9	1799.36	5960.86	4263.83	7719.4	3431.16
COG0672	H	32.99	447.81	1484.03	888.62	317.43	361.08	1183.87	1088.94
COG0673	P	32872.5	70138.1	78849.4	54051.4	55456.6	52364.4	63761.7	17504.5
COG0674	I	62618.1	24047.5	17773.5	82553.5	67079.5	48271	59645.4	13184
COG0675	P	2122.19	47654.1	37680.6	15040.5	13932.1	13450.6	3282.54	2259.55
COG0676	R	2899.91	2000.47	5250.39	1103.18	3102.35	1809.01	2338.62	26519.9
COG0677	C	19873	5470.5	10645.9	19606.2	17764.8	9422.65	18578.7	29594.9
COG0678	X	1547.55	1706.5	6787.15	956.15	915.36	1358.75	1869.83	25447.8
COG0679	G	29985.4	23956.4	28110.5	33540.4	33968.9	37724.7	36574	33082.3
COG0680	M	5500.09	2544.12	2553.1	1308.6	7498.26	2975.93	3204.63	27958.7
COG0681	O	28075.9	30776.7	28504.6	18095.1	15084.5	13665.5	27613.5	29571.8
COG0682	R	29685.4	31990.9	31827	33897.3	29643.4	23988.2	26425.6	31730
COG0683	C	6797.18	5507.92	20730.7	16976.1	19297.1	19762.8	7658.41	6008.44
COG0684	U	4295.95	3564.78	13520	2156.45	4157.21	3129.45	2517.99	51739.1
COG0685	M	18939.5	4884.21	11795.7	32658.8	27809	20728.8	21121.5	31106.8
COG0686	E	1582.68	2234.19	8057.68	3489.83	3670.49	3044.53	5871.24	26119.3
COG0687	J	23090.6	22183.3	31489	19672.2	25346.6	24153.8	17209.4	33359.7
COG0688	E	18853.5	4823.91	10025.9	33509.6	27466.4	21170.1	19859.6	30700.5
COG0689	E	14100.6	17678.9	19836.7	17824.3	18329.8	17450.5	10710	29010.8
COG0690	E	26715.3	7600.86	12021	32726.7	28665.3	23043.7	21463.1	31071.7
COG0691	I	26778	19389.4	21991.7	33649.6	29227.1	23395.3	25050.8	31546.5
COG0692	J	39257.3	20367.9	20347.7	49332.7	38956.8	25317.5	34166.9	57782.6
COG0693	U	41902.2	22782.1	28879.1	65967.7	55141.4	41412.4	44894.1	37357.2
COG0694	O	2576.2	2155.33	4345.33	3314.03	5400.42	3553.81	7762.52	27141.5
COG0695	L	16595.7	20984.8	37297.7	18367.1	21861.2	20536.7	9348.61	56568.5
COG0696	V	26759.8	7167.91	9966.84	33645.6	29149.6	23018.7	22511.5	30733.5
COG0697	O	52486.3	17231.5	42548	100793	85349.9	74209.2	55893.6	18967.7
COG0698	O	24079.5	5691.11	6752.29	32594.5	26482.2	22717.3	22830.2	5737.27
COG0699	G	0.25	143.25	343	0	4.75	13.5	0.25	80.25
COG0700	G	4324.19	1330.65	611.25	360.96	954.45	2875.75	5875.53	1022.72
COG0701	G	12124.1	15712.3	12140.5	16154	15973.5	18985.2	13197.2	3105.65
COG0702	L	8533.91	17178.6	23513	2401.15	10476	4587.9	5683.44	54869.1
COG0703	S	21132.6	17393.8	21176.4	33741	30167	22176.1	23987.2	32511.2
COG0704	S	14815.1	18371	21196.5	17944.5	19458.9	21174.1	13506	29459
COG0705	R	31497.5	19010.2	24235.2	34313.7	25208.4	11759.4	30607	56590.8
COG0706	E	15077.1	4017.26	11309	16860	13639.9	5538.43	15456.3	29076.3
COG0707	P	46292.7	25860.4	24840.9	34172.4	32573.5	28233.2	32675.3	32593.6
COG0708	O	26852.4	20039.2	25432.8	33959.1	29644.1	23973.2	25393.3	32082.9
COG0709	M	13321.6	5169	4753.22	16846.6	18165.9	18017.9	10329.1	28532.1
COG0710	M	8900.7	14655.1	11244.6	286.43	3458.75	1654.14	5265.64	1568.43
COG0711	L	26854	19532.4	23316.4	33654.6	29599.8	24239	24871.8	31746.2
COG0712	E	26773.5	19187.9	21401.7	33642.6	29176.8	23349.2	24805.8	31567.1
COG0713	E	13752.6	2680.73	7074.09	15862.5	12529.7	3822.32	10449.9	3461.31
COG0714	C	28088.7	23008.6	37649.3	35584	31250.2	26263	24798.7	82231.8
COG0715	C	46523.2	27701.3	38291.5	33680	31311.6	30741.6	31221.5	33292.3
COG0716	C	42130.7	25136.7	26377.3	72948.6	69395.1	61279.6	50832.8	89956.6
COG0717	R	9763.22	4414.06	7523.03	1044.03	3957.75	2430.6	4264.37	26850.8
COG0718	P	14752.7	18515.4	21259.6	17905.9	18915.8	20168	12149.5	29341.2
COG0719	C	33995.1	29615.1	28693.1	31730.9	24057.7	9837.86	28293.2	7148.13
COG0720	F	4830.65	2949.38	8139.33	16264.9	15197.2	14903.6	7710.61	3620.03
COG0721	K	905.79	13388.8	15839.9	16497.1	13895.6	15800.2	9649.46	2776.72
COG0722	O	8766.93	5962.49	17012	3330.8	9285.1	5079.88	4491.23	79023.5
COG0723	H	1379.24	1848.52	8059.54	951.15	997.93	1205.63	200.75	25626.4
COG0725	J	8637.32	5333.92	12675.1	19349.6	19024.9	21298.6	11358.9	79138.6
COG0726	E	59529	40356.8	31417.4	33403.1	36291.3	36879.3	51165.3	10440
COG0727	C	1295.63	1564.43	2833.63	785.77	1073.5	1559.46	545.92	25265.9
COG0728	J	24243.3	10004.1	12969.4	17907.3	20437.4	21121.6	14648.6	29602.4
COG0729	P	2975.41	2197.67	7235	1104.18	3129.35	1894.01	2341.62	26652.5
COG0730	G	17494.4	25252.4	55514.4	37385.7	37012.6	39803.3	22139.6	85244.7
COG0731	R	932.63	418.48	150.9	18688.1	16346.1	17757.9	9153.47	2582.06
COG0732	M	55980.2	22468.7	23642.8	63273.9	47140	27839.3	43580.5	33967.3
COG0733	M	8119.87	4833.76	13295.7	34982.6	30931.2	35147.6	25328.1	6354.92
COG0735	P	77662.1	55311.8	57706.2	79739.1	67707.7	51557.2	56142.9	64499.1
COG0736	J	14698.8	17825.8	19428.4	17952.6	18982.8	19955.9	13233.2	29280.8
COG0737	V	28742.3	21227.3	30664.3	34757.5	34477.4	28314.6	26784.9	84793.1
COG0738	R	34757.6	7162.68	7819.87	39004.3	32674.3	19469.6	30693.3	82983.6
COG0739	P	12101.8	8933.17	24171.4	36765.1	37748.1	39263.4	19979.4	58941.9
COG0740	I	36032.7	34795.7	35407.2	50227.8	44038.2	44232.7	33676.1	59240.3
COG0741	F	7751.35	4472.05	12231.6	1678.69	8072.05	3414.1	4179.28	29108.8
COG0742	G	26778	19389.4	21991.7	33649.6	29227.1	23395.3	25050.8	31540.5
COG0743	M	26771.3	7219.01	11685	33649.6	29213.6	23347.7	24638.6	31400
COG0744	O	14765.6	42049.1	40854	18220.5	19216	20458.9	17953.4	30147.1
COG0745	M	183407	184654	199825	193692	197611	187321	161742	295889
COG0746	J	6126.72	3796.18	10367	14692.3	14556.4	14943.4	4326.17	28041.9
COG0747	I	25471.7	27095.3	50912.2	121443	114956	113265	56247.2	73044.6
COG0748	M	501.3	711.05	3651.88	126.15	341.93	175.75	48.08	277.89
COG0749	T	27353	19646.4	22106.7	33136.6	29201.1	23587.3	24886.3	31549.5
COG0750	H	25417.2	17504.8	15436.7	32705.4	28322.4	22065.8	22831.9	6080.26
COG0751	E	11069.7	17044.9	18923.6	17622.2	18063.6	16788.1	9170.62	28634.5
COG0752	P	11069.7	16844.9	18606.6	17622.2	18063.6	16788.1	9170.62	28634.5
COG0753	L	1118.64	1685.13	5451.39	990.77	1185	2187.9	1971.7	25743.7
COG0754	O	5011.52	1625.79	1245.49	547.29	7115.16	2649.3	3567.79	3299.28
COG0755	J	3033.76	2566.66	8808.38	1943.86	3986.71	3128.9	3122.71	26786.3
COG0756	J	26079.2	18568.6	18048.4	33465.4	28926.9	23249	24858.3	31337.1
COG0757	P	17915.1	4955.04	11530.7	33364.5	25763.4	21708.9	19498.5	29999.8
COG0758	E	28505	19801.4	22024.9	34748.8	31876.1	24204.7	28284.9	32402.5
COG0759	O	24111	17815.3	17526.1	32567.4	26115.8	21586.9	21702	5231.66
COG0760	F	39876.6	47142	46379.8	17981.7	19502.8	12681.5	22810.2	31338.4
COG0761	E	23054.6	6161.16	11293.7	31888.4	26420.2	18916.4	19829.9	30632.8
COG0762	L	2935.68	2346.78	7599.33	1103.18	3226.85	1908.64	2481.87	26490.7
COG0763	M	15186.8	3675.71	9465.36	33232.9	26975.2	18841.1	16924.9	30283.8
COG0764	O	17714.5	31809.5	35666.8	19088.1	22160.2	22015.3	16848.3	56268.1
COG0765	I	40173.9	87132.8	92366.7	49532.3	54900.7	59054.1	35929.2	41179.2
COG0766	O	31091.2	32393.1	32020.5	33946.8	30259.1	26912.4	27987.6	31982.1
COG0767	M	15064.1	4065.76	12577.3	16808.9	13497.9	5277.62	12490.2	28779.9
COG0768	I	47056	48566.2	54165.3	67852.4	58266.9	51467.3	57545.5	64818.7
COG0769	E	34850.5	33799.2	33981.8	35678.7	32514.9	29758.7	36177.6	33050.6
COG0770	M	26781	19451.4	22126.8	33672.1	29271.9	23416	25053.7	31561.3
COG0771	M	26778	19389.4	21833.7	33649.6	29227.1	23395.3	25050.8	31546.5
COG0772	D	41588	49513.7	53029.9	52202.7	48753.4	48495.8	46479.2	61896
COG0773	M	29739	21944.9	29341.2	34813.7	32436	25304.6	27419.4	58049.9
COG0774	M	15190.8	3697.71	9309.36	33293.9	27065.2	18891.1	16935.9	30293.8
COG0775	M	31424.6	21228	22442.8	51617	47868	40456.6	32438.4	59585.6
COG0776	D	109253	32658.6	47828.9	174889	140998	84819.9	119214	154201
COG0777	M	14212.2	29472.6	28664.5	17198.2	18417.7	19231.3	14319.9	4609.16
COG0778	M	89090.8	38480	47636.3	132932	119112	106440	95302.8	99576.5
COG0779	F	26778	19172.4	21334.7	33649.6	29227.1	23390.3	25050.8	31371.5
COG0780	L	12102.8	1379.81	3466.21	16619.7	10716.6	3522.5	13003.8	2330.49
COG0781	I	14758	18344.5	21258.4	17953.9	19028.8	20202.5	15162.3	29600.2
COG0782	C	34209.2	24220	35359.4	19482.9	20137.8	14973.5	25769.5	82174.4
COG0783	J	16110.2	27960.2	30346	34026.3	27389.6	18665.2	19684.7	55391.8
COG0784	J	1376.67	1759.3	5820.52	1796.15	1402.31	1447.5	575.05	25535.2
COG0785	K	11850	4392.54	5485.82	16855.6	15774.5	18204.8	12534.1	3146.83
COG0786	K	8606.85	4422.01	9272.84	56083.8	53996	50404.3	29520.1	9940.61
COG0787	P	35305	23122.2	27005.8	50179.1	44345.9	38435.5	34584.3	35030.4
COG0788	T	2955.86	2470.08	7956.17	1333.61	3269.66	1967.12	2429.96	26642.1
COG0789	C	67555.2	74079.1	90221.6	88378.9	90077.9	91912.2	89468.4	122953
COG0790	E	12109.4	6445.65	11337.5	2173.91	6215.54	6728.78	10580.4	52702.4
COG0791	M	21051.9	7720.68	7083.88	2074.23	10704.9	8384.56	13267.6	30453.8
COG0792	F	26770.5	7472.69	12203.7	33602.6	29075.3	23119.1	21935.1	31145.1
COG0793	K	75964.1	13601.8	20894.5	96831.7	70891	37400.2	65010.4	64385.1
COG0794	R	16872.9	15906	18661.1	33466.9	29351.5	19782.2	20087.7	31998.6
COG0795	M	18360.1	6387.92	18063.7	50776.9	43707.3	34441.6	23717.9	58561.8
COG0796	L	27017.5	19580.7	21266.9	50672.6	44487.1	38186.8	34478.8	33876
COG0797	O	2932.57	2190.56	6216.5	1103.18	3223.6	1845.42	2367.37	26466.5
COG0798	G	2816.45	2659.76	9489.17	1226.86	1534.88	3537	2512.62	25674.8
COG0799	M	22962.1	18185.2	21654.1	17175.3	15309.9	7459.72	17618.3	29483.7
COG0800	M	7684.03	15643.8	18653.9	19386.3	19958.1	20791.4	18648.4	30356.6
COG0801	M	20799.5	6640.81	15972.9	34558.3	28637.7	22664.6	20316.5	56027.9
COG0802	P	26777	19331.9	21779.7	33649.6	29226.1	23393.8	25050.8	31468
COG0803	J	18175.1	42995.3	44265.4	19438	19041.5	21297.3	13085.2	29860.9
COG0804	G	791.24	828.14	2705.93	25.25	193.75	373.17	232.58	732.2
COG0805	H	3074.17	3116.6	11333.8	1862.86	3854.16	2998.29	3306.41	27028.3
COG0806	J	26778	19368.4	21766.7	33649.6	29227.1	23395.3	25050.8	31546.5
COG0807	P	3048.24	2363.64	7815.19	1131.9	3271.81	1912.24	1681.63	26546
COG0809	E	38796.3	20135.9	21503.8	49346.2	39434.4	26366.4	35106.2	33414.8
COG0810	U	39884	7290.68	17470.9	81128.5	60667.4	38002.8	41321.2	36618.6
COG0811	J	44446.4	11423.3	31838.6	84538.9	67226.9	43793	44747	112747
COG0812	H	26778	19389.6	22044.5	33649.6	29227.1	23398	25051.3	31547.6
COG0813	J	9115.29	16396.2	19064.9	18689.6	18618.6	20372.1	13202.1	53878.2
COG0814	M	16235.6	8520.89	16742.8	5481.57	19418	9408.67	11065.7	134044
COG0815	U	3009.82	2613.31	9708.59	1104.18	3236.85	1978.01	2457.37	26815.5
COG0816	M	26778	19367.9	21979.7	33656.6	29238.1	23393.8	25050.3	31546.5
COG0817	F	23110.3	6554.71	12182.4	33325.9	28583.9	20825.6	19406.7	30896.8
COG0818	E	27074.6	19407.8	21759.1	33089.4	29084.3	23278	21633.2	31062
COG0819	M	1633.09	974.58	2169.7	96.91	526.7	2253.9	2597.26	386.73
COG0820	J	26779	19530.2	22244.2	33663.9	29259.1	23415.9	25054.9	31628.9
COG0821	L	14751	6354.01	11328.9	18053.9	19022.8	20167.5	14528.3	29439.2
COG0822	I	19230.5	19632	21722.3	19158.4	20873.3	24966.8	21462.3	30376.1
COG0823	H	3008.56	2472.3	8508.84	1108.68	3236.78	1936.34	2372.62	26667.8
COG0824	J	33732.8	24148.9	40568.7	53241.6	42905.4	29248.6	33025	159541
COG0825	I	14187.3	17680.9	18910.1	17193.5	18320.8	19230.2	14393.9	4674.07
COG0826	O	62032.7	41002.4	41413.2	69570.7	64753.9	50313	52891.2	114551
COG0827	U	0.36	11753.5	9516.24	0	6	30.3	4.5	22.27
COG0828	I	7226.42	3725.16	7879.69	1762.83	4711.57	5872.64	8697.36	27261.2
COG0829	I	791.04	825.89	2569.18	25.25	193.75	368.92	232.58	732.2
COG0830	J	791.04	828.14	2681.93	25.25	193.75	373.17	232.58	732.2
COG0831	L	791.24	825.89	2682.18	25.25	193.75	370.92	232.58	732.2
COG0832	J	686.24	753.14	2371.93	17.25	179.75	357.17	230.58	724.2
COG0833	O	13743.7	5566.44	8970.18	591.8	4036.36	2410.36	4131.51	2668.22
COG0834	O	57575.2	64485.1	93390.1	91819.9	100062	97969.1	57612.6	223926
COG0835	E	17589.6	13174.5	39786.5	6398.14	7434.29	14104.9	8187.5	152659
COG0836	E	28042.7	3967.53	6244.06	31979.1	21323.3	9204.34	23107.6	5513.34
COG0837	E	1887.36	1094.42	2282.6	226.03	2316.92	610.59	377.54	1267.73
COG0838	E	13752.6	2746.98	7091.34	15862.5	12533.5	3835.82	10450.1	3542.31
COG0839	T	13752.6	2680.73	6867.09	15862.5	12529.7	3822.32	10449.9	3461.31
COG0840	M	50372.2	28341	63912.7	12048.1	21336.7	36759.8	27301.8	260637
COG0841	G	35596.2	21167.1	63876.4	80835	76647.6	71791.3	39365.8	266773
COG0842	C	46313.5	10267.5	25898.3	51387.3	38755.3	15172.1	38707.3	85262.5
COG0843	C	1469.08	2949.57	12467.9	954.52	927.11	1302.75	288.82	26031.5
COG0845	T	55542.8	27078.6	77232.7	114756	100534	90040.2	59657.1	270720
COG0846	V	26789.6	19443.4	21101	33701.6	29614.9	24324.1	28333.6	31906.2
COG0847	V	24462.5	20396.7	33605.4	18666.8	19999.7	10887.7	18433.5	57588.7
COG0848	C	45070.1	12235.5	35019.7	84895.6	67732.1	44350.7	46283.6	113235
COG0849	M	18874.4	16803.1	19723.5	33553.2	27634.4	21238.6	23262.5	31047.1
COG0850	O	7427.32	3932.76	7702.66	17870.9	17535.3	18170.5	10826	28547.7
COG0851	L	7421.56	3937.79	7531.42	17823.5	17437.3	18114.4	8117.35	28408.3
COG0852	U	79.5	619.47	4190.27	23.57	158.77	119.06	100.91	269.48
COG0853	D	16303.5	2984.63	5318.72	16059.1	12945.1	4347.89	11973.2	3673.34
COG0854	D	15036.6	3508.71	9617.86	16799.9	13431.2	4894.95	10787.1	28377.8
COG0855	D	15040.3	3628.61	10158.8	16971.1	13771.3	5764.39	13574.3	28788.6
COG0857	C	0	27	145	0	15	37.5	2	1
COG0858	H	26778	19397.4	21991.7	33649.6	29212.1	23360.3	25048.8	31545.5
COG0859	H	21102.2	7874.95	18525	118765	103689	92030.1	51704.9	68272.1
COG0860	P	58292.9	29352.9	24191.1	36319.8	40581.5	42188.3	45928.2	36702.8
COG0861	F	11339.8	6768.84	15695.2	2525.78	10824.8	6607.15	5384.27	55253.7
COG0863	R	3451.96	2080	4202.49	16262.4	17689.9	16761.3	4669.8	3592.26
COG0864	J	2203.52	1270.43	2069.7	912.28	2803.67	1469.34	508.29	25729.6
COG1001	M	13464.2	16255.2	11844.5	17577.1	19611.1	19699.4	12386	4083.15
COG1002	M	4	4	104	26	143.4	34	32.4	11.2
COG1003	P	15666.1	4061.24	10572.6	16868.9	13733.7	5392.45	11043.3	28715.7
COG1004	L	22607.5	6665.04	13333	33343	28810.1	21345.6	20684.5	31134.8
COG1005	K	13752.6	2680.73	6697.09	15862.5	12529.7	3822.32	10449.9	3461.31
COG1006	F	469.27	1429.61	6869.87	119	273	347.42	200.25	527.77
COG1007	V	13752.6	2659.73	6697.09	15862.5	12529.7	3822.32	10449.9	3461.31
COG1008	E	13752.6	2794.73	6829.76	15862.5	12529.7	3822.32	10449.9	3462.31
COG1009	M	14450.8	4182.34	13567.5	16046.5	12894.7	4259.74	11580.6	4275.08
COG1010	C	11715	3942.9	2787.86	17415.4	15585.5	17083.9	9181.7	2817.06
COG1011	P	51691.1	38573.9	44956.4	68077.8	62641.7	48549.8	48635.4	65096.1
COG1012	C	28147.3	23601.5	74377.1	40501.9	43328.7	48005.8	22039.1	238693
COG1013	C	33619.2	5670.15	5535.96	48587.7	37591.7	24831.6	32168.2	6862.64
COG1014	C	22323.2	4989.35	3301.47	33947.4	28773.4	23448.8	25808.3	5564.97
COG1015	H	16548.9	17936.3	16271.1	17289.5	20941.8	20558.9	13033.6	29884.4
COG1017	H	2770.43	2248.94	6019.37	1030.33	3011.54	1584.37	583.39	25845.7
COG1018	I	19313.4	10111.6	23449.3	2727.31	11841.8	5854.62	4716.7	55398.3
COG1020	C	8923.81	4568.99	7691.35	334.76	3516.18	1850.09	2420.52	2422.11
COG1021	C	1608.73	821.99	1160.15	162.4	2223.6	540.17	372.16	1186.42
COG1022	G	27892	6508.2	18535.6	68531	51185	38683.8	32994.6	83221.5
COG1023	C	4.72	11674.8	10072.8	0	4	25.74	2	85.67
COG1024	C	15261.3	13878.3	48673	22390.5	24915.1	25223.8	10945	132300
COG1025	H	2923.49	1967.62	4805.71	1109.3	3086.6	1684.17	1505.66	26351.2
COG1026	Q	706.44	589.87	1397.34	83.69	187.87	1702.97	2184.16	339.35
COG1027	Q	18029.8	3675.78	6607.97	32559.9	26271.6	18838.2	18176.5	5547.1
COG1028	I	122397	115491	156015	125883	123301	98793.4	101385	282739
COG1029	G	1	24	196.67	0	0	0	0	0
COG1030	I	572.88	882.25	2450.23	753.4	581.18	968.33	141.25	24834.2
COG1032	O	36316	9768.41	8749.44	65532	55319.4	57091.4	40138.1	9399.41
COG1033	O	14269.2	3241.7	7447.23	16461.1	11233.3	4648.68	10615.3	27217.1
COG1034	E	1729.27	1365.06	4428.03	168.03	2337.67	624.93	579.54	1419.23
COG1035	I	48.58	39	187.14	721.86	272.72	50.56	292.78	92.42
COG1036	C	0	2	29.67	0	0	0	0	0
COG1038	O	8586.35	14651.1	11704.9	158.14	1453.76	2811.46	3414.46	692.39
COG1039	R	7.36	11797.5	9403.24	47	143	248.3	2724.5	235.27
COG1040	R	24875	18529.4	18806	34862.9	28822.4	24129.3	27134.1	31091.2
COG1041	R	2875.28	709	208	181	294.08	503.92	692.5	83.08
COG1042	C	2994.03	2334.92	9259.94	1324.29	3247.09	1781.81	683.92	26549.1
COG1043	C	27202.1	4537.71	10014.9	48928.5	37168.5	22032.4	26795.2	32207.1
COG1044	C	15874.6	4400.43	12585.4	36213.1	31157.7	21769.1	21985.6	31402.8
COG1045	C	16268.2	18933.8	21933.7	2763.58	8585.78	8280.32	11505.1	28660.5
COG1047	L	18698.3	6443.87	15659.7	35077	30612	21326	17701.7	81267.8
COG1048	R	14574	7216.77	14252.8	3052.52	6417.92	8048.67	9213.01	52559.8
COG1049	J	2955.85	2424.46	7018.04	1101.18	3193.85	1758.67	1536.74	26379
COG1051	C	47758.9	42662.7	55892.4	36896.2	37110.8	34945.3	40821	86431.8
COG1052	M	40760.1	48258.2	50380.6	41192.7	39532.5	32068.3	42529.2	60571.8
COG1053	M	23651.8	20721.3	29655.5	43911.9	42946.3	34237.4	33478.4	159017
COG1054	E	2999.83	14262.2	17553.4	1100.03	3107.67	1651.48	530.24	26392.8
COG1055	O	5113.83	4054.41	9978.83	34826.3	31595.4	32909.7	11341.5	55289.8
COG1056	C	36.41	245.14	1315.93	0	5.25	37.42	4.5	12
COG1057	C	26743.4	19280.3	20935.1	33664.6	29215.6	23169.2	20385.2	31142.8
COG1058	F	13164.7	17422.5	18984	18429.8	16848	19135.7	12630.1	28237.5
COG1059	C	157	181	46	15558	13232	13516	4554	1753
COG1060	C	38232	10324	10041.1	51910	45219.2	40606.7	32471.2	58019.6
COG1061	J	14498.7	6777.29	12974.6	17287.7	19269.5	21065.5	13090.7	29762.8
COG1062	P	1479.96	2140.28	10441.5	953.79	908.18	1259.5	365.32	25966.6
COG1063	H	36015.2	34798.9	38616.8	18972.9	27795.1	16552.3	24252.8	36257.4
COG1064	H	3448.61	2224.82	7241.89	369.43	4599.59	1216.46	1140.2	2168.48
COG1066	L	26771	19314.4	21730.2	33602.6	29093.1	23159.3	22338.8	31332.5
COG1067	L	14871.9	6122.17	9651.79	2008.2	5181.38	9446.89	10373.8	27579
COG1069	H	1608.97	610.79	1159.71	218.55	2285.35	555.36	642.91	1935.57
COG1070	K	8329.68	27169.7	25824.8	19514.4	20952	21146.1	15074.8	6832.87
COG1071	C	1380.92	14255.1	18760.5	1160	1057.43	1278.63	833.95	25569.8
COG1072	E	4477.65	13919.6	14706.8	1260.84	5302.52	2262.35	2769.79	27463.6
COG1073	G	20806.1	39869	34077.2	19036.3	17933.3	9524.34	13910.2	78827.8
COG1074	L	26778	19109.9	20887.2	33603.6	29129.1	23318.3	22282.8	31057.5
COG1075	O	605.69	1427.94	7403.33	173	360.01	325.84	2745.5	930.07
COG1076	G	5892.23	4249.23	12115.8	2215.36	6217.45	3633.6	4683.74	53295.4
COG1077	G	39149.2	11811	13849.9	50459.2	45038.1	41800.7	34916.2	33962.9
COG1078	C	12113.4	12907.1	10486.3	18033.4	12309.6	4037.41	14821.5	2548.08
COG1079	H	5135.31	14175	12502.4	13810.2	12407.9	17780	9234.97	2489.96
COG1080	T	16401.7	18488.3	19048	33619.8	34551.5	34943.9	19536.7	32022.2
COG1082	L	3803.63	37736.7	39327.6	19796.1	19764.1	23617.7	14226.9	5404.18
COG1083	I	58.92	367.5	560.62	973.15	820.51	1080.17	495.68	169.15
COG1085	O	10240.5	3995.37	6366.15	442.33	3878.1	2162.17	5195.37	2197.97
COG1086	D	23954	5929.24	6293.22	17080.8	12749	7664.3	18728.2	27788.9
COG1087	R	27228.7	31466	32494.2	49355.2	42717.3	37136.2	32807.2	34313
COG1088	F	18076.8	16597.9	20186.2	34966.3	29864.4	23234.9	24404.4	31573.2
COG1089	G	12107.4	1485	2985.48	16354.2	10690.7	3415.84	10466.3	2809.1
COG1090	G	2949.38	2736.88	8108.99	1223.43	3185.1	1896.51	2601.07	26590.3
COG1091	M	17816.3	16361.6	16788.5	49481.8	41358.2	36179.7	28000.1	32356.7
COG1092	R	19500.1	17143.2	19288.9	34320.3	28336.9	22764.4	20774.4	55336
COG1098	G	3672.63	24597.2	19550.1	335.29	965.7	3466.77	5673.56	658.87
COG1099	M	0	11.8	244.4	0	0	9.5	0	30.9
COG1100	M	2.5	54.75	284.75	0	0	13.5	0	6.5
COG1101	M	3620.89	25170.5	23192.6	17428.5	16899.4	19523.9	15505.6	3543.18
COG1102	M	12029.1	907	1075.5	15093.7	10581	4941.84	15104.3	2814.4
COG1104	R	19272.3	32056.2	33757.2	18287	20223.5	24088	18480.2	30739.9
COG1105	M	18607.8	30109.7	26397.8	18071.5	22747	21822.3	17881.9	6467.31
COG1106	J	668.92	398.25	885.21	205.59	1205.83	2966.94	1520.87	631.58
COG1108	J	18823.7	32360	39307.9	18764.3	22933.2	21798.4	15680.6	32786.6
COG1109	J	60266.3	53064.4	58133	67353.4	57790.4	49572.4	52859.6	62967.9
COG1112	K	112.33	148.75	382.25	1693.97	2281.03	1625.61	2565.31	592.1
COG1113	U	13585.4	41602	40950.5	1286.9	17808.5	5961.53	5654.5	9308.18
COG1114	U	44633.9	38735.8	29129.1	36175.5	38543.1	40726.4	28299.1	32516.3
COG1115	R	49574.3	17283	21806.4	105058	95950.6	91773.6	62884.2	91884.4
COG1116	R	31362.8	24362.9	29242.5	33020.5	34184.7	41117.1	25923.5	7827.72
COG1117	R	15393.2	30741.5	34327.5	19480.7	21717	22611.2	16055.7	30117.2
COG1118	R	2453.83	1468.31	3325.28	260.03	2836.08	1490.43	1657.29	1487.39
COG1119	F	1950.4	737.34	1751.29	1081.71	3093.16	2001.95	3111.63	1763.65
COG1120	J	43931.7	26206.6	27807.2	76698.2	78618	70763	64139.6	93633.8
COG1121	E	16280.9	30731.3	33619	33060.2	33052.5	33514.9	17498.3	8016.1
COG1122	G	29010.1	33815	26691.7	18421.4	19989.1	29238.1	28572.3	30508
COG1123	R	39893.7	14874.6	19986.4	18138.8	22469.1	20688.5	18810.5	5753.11
COG1124	L	3837.6	1745.24	1656.92	1085.09	5026.34	1917.26	1100.96	27119.4
COG1125	P	11745.5	27372.7	21230.9	16026.9	15376.7	17199.5	15230.2	3367.73
COG1126	G	34375.9	60722.6	64045	34928.5	40498.9	43435	32472.9	37059.4
COG1127	L	15058.4	3960.31	11497.6	16808.9	13492.9	5243.39	12490.2	28673.4
COG1129	L	16875.1	19037.7	27149.9	52947.4	55636.9	51467.4	27903.7	13975.1
COG1131	L	154411	136665	128158	99771.9	87445.9	74586.5	124901	149352
COG1132	E	175413	170135	154815	166514	152065	143238	149220	110150
COG1133	E	1620.52	676.76	1083.54	159.03	2212.42	512.51	371.29	1012.08
COG1134	E	3129.25	13680.6	15254.4	414.64	1054.96	2127.7	7116.88	1745.3
COG1135	P	13605	29079.2	28739.8	17279.6	18430.2	19292.7	17428.3	5672.02
COG1136	P	160019	144253	135523	123545	114696	111459	127796	127525
COG1137	P	15194.8	3693.21	9636.86	33232.9	26975.2	18851.6	16925.4	30287.8
COG1138	P	3554.96	2956.82	8143.77	1856.45	3695.1	2918.49	4068.32	51489.2
COG1139	P	12593.5	1624.84	2796.4	17229.1	11093.3	4569.94	12051.2	27834.4
COG1140	P	3176.22	1214.93	1741.53	318.06	4427.59	1031.35	907.83	2267
COG1141	P	4476.75	13134.1	11137	476.54	1364.03	3524.31	8886.26	1000.18
COG1142	O	6382.44	2040.48	832.12	642.12	8941.93	2304.11	2509.91	3877.32
COG1143	E	3350.67	2340.35	6580.3	432.92	4714.13	1311.77	4594.26	2939.58
COG1144	E	84	52.25	196.75	1488	2056	1363.25	3444	625
COG1145	E	0.17	2	28	0	0	0.17	4.83	0
COG1146	M	263.2	1166.19	5439.62	67.3	278.83	326.25	2809.5	736.03
COG1148	G	157	181	56	15556	13247	13555	4256	1684
COG1149	V	26	101	170	60	197	305	19	28
COG1151	V	35186.5	8506.25	3574.4	33904.6	30259	27915.7	27847.2	31134.5
COG1154	V	27414	19362.4	20562.2	33825.4	29648.5	23805.5	27490.5	31773
COG1155	G	10963	15106.7	10905.6	1252.77	2727.01	5354.63	8813.1	1242.34
COG1156	E	10963	15106.7	10905.6	1252.77	2727.01	5354.63	8813.1	1242.34
COG1157	M	7842.72	4300.22	9683.3	2164.07	4629.29	5426.33	4029.25	52232.7
COG1158	M	26770	19278.4	21934.7	33637.6	28879.1	22383.3	24999.8	31491.5
COG1159	C	26778	19380.4	21715.7	33649.6	29227.1	23395.3	25050.8	31442.5
COG1160	C	39129.1	23685.6	23858.3	52049.7	45955.4	42603.2	38336.9	59115.1
COG1161	C	13219.9	28953.9	25314.8	34260.8	30283.1	33243.9	20169.9	29746.2
COG1162	C	27298.7	19725.9	23223	32490.7	27660.3	22511.8	23404.3	31240.3
COG1164	C	24731.6	32950	29284.9	30894.3	29596.3	34753.9	22427	5312.76
COG1165	C	14908.5	2826.99	5851.1	16758.9	13240.2	4951.59	12285.2	28388.4
COG1166	C	14924	2758.67	5844.56	16795.6	13383.7	4791.03	10540.9	28167.3
COG1167	C	40090.4	41556.9	53417	52801.4	57357.1	59117	46411.1	40797.7
COG1168	F	26939	18138.9	13921.1	55010.1	50325.8	41455.4	46200.9	10989.9
COG1169	C	4544.33	2582.36	6042.63	2062.03	6024.97	3464.71	3629.27	27729.1
COG1171	R	20194.4	8955.83	17869.4	18335.6	21799.8	23266.2	18260.9	32228.8
COG1172	C	13430.1	6378.34	16539	52389.1	54643.1	49492.2	25171.6	13837.4
COG1173	C	23136.4	35829.7	52997	66616.8	66416.6	69365.2	33750.2	40807.5
COG1174	C	8874.39	26468.2	21745.8	240.05	3223.86	1328.32	2448.26	1928.67
COG1175	C	33946.6	83553.6	82474.7	55849.1	57096.8	66625	23438.6	11662.7
COG1176	H	17239.3	19037.3	22885.6	18991.4	22118	22336.6	17038.1	31752.3
COG1177	C	17819	20104.4	27191.7	34721.5	35696.5	36159.6	21386.9	33906.3
COG1178	C	5672.29	4418.98	14493.1	50565.9	45967.7	46701.7	26208.8	35114
COG1179	N	26706	7084.91	8939.18	33652.6	29113.6	23251.6	24948.8	31151.5
COG1180	K	52964.9	24556.5	23912.5	51011.6	48706.1	35620.8	47744.8	62663.3
COG1181	J	29097.2	32410.6	34025.7	33928.9	31839.7	24490.2	28396.3	33169.3
COG1182	J	7176.67	15674.6	17815.9	2190.84	4459.59	5292.31	4727.6	51818.5
COG1183	J	16587.3	3734.54	7811.46	33203.4	25036.3	20346.1	20423.2	29520
COG1184	J	0	34	11	0	1	0	0	0
COG1185	J	26778	19348.4	21898.7	33649.6	29227.1	23384.3	25050.8	31545.5
COG1186	E	27353.2	20090.1	23401.1	34399.6	29788.4	24286.8	25298.3	56564
COG1187	H	55118	55577.5	58277.9	68506.1	66820.5	64354.9	52439.2	139995
COG1188	E	26775	19097.9	20330.7	33642.6	29201.1	23339.8	25048.3	31420.5
COG1189	K	11749.2	15967.5	13710.1	16847.7	15890	18357.8	12577.4	2991.7
COG1190	E	26719.6	19322	21207.3	33710.9	29318.6	23432.2	25061.9	31483.2
COG1191	H	41106	14720.3	14187.6	3803.83	12371.1	22925	31748.9	54953.9
COG1192	E	88343	62936	73579	112273	83250.7	46666.9	80806.2	118185
COG1193	G	26636.3	17800.9	12813.3	32756.4	26738.6	22554.8	23744.7	4921.09
COG1194	E	15049.6	15478.4	19293.3	17681.3	14086.2	6308.81	12697.5	28828.7
COG1195	E	26768	19199.2	20269.6	33649.6	29105.1	23283.2	25018.8	31536
COG1196	G	12939.3	17496.8	17847.4	17724.1	16474	19329.1	12726.8	27927.6
COG1197	E	26778	19406.4	22076.7	33603.6	29134.1	23352.3	22349.8	31342.5
COG1198	E	26778	19389.4	21950.7	33649.6	29215.1	23342.6	25050.8	31541.5
COG1199	P	10309.1	29255.7	32545	18995	21144.2	21741.4	10759.3	55163.5
COG1200	J	26778	19387.2	21984.9	33649.6	29212.1	23355.7	25048.8	31545.5
COG1201	O	2217.74	1393.1	3593.72	900.66	2767.42	1422.34	489.92	25704.4
COG1203	M	806.1	606.58	340.36	950	657.08	655.02	3709	387.75
COG1204	C	0	4.2	79.3	0	3	2.2	0	0.1
COG1205	I	1.36	320.8	1444.41	0	20	70.97	69.5	114.77
COG1206	J	238.86	12267	11091.5	16485	13981	14847.3	7285.5	2127.5
COG1207	J	14732.6	18313	20572.4	17946.5	18707.8	19374.2	14803.7	29402.1
COG1208	J	0.38	328.72	2441.82	9.72	30.57	45.55	1.71	202.53
COG1209	J	19804.3	17197.8	20101.6	37263	34376.1	25207.8	25988.9	32550
COG1210	J	19626.4	31577.2	30371.3	19014.8	22325.6	23685.7	20159.8	55666.4
COG1211	J	27515.8	18917.5	20254.1	33736.1	29032.7	22722.1	25329.3	31271.8
COG1212	J	15186.8	3676.71	9284.93	33242.4	27012.7	18883.3	16928.6	30286.5
COG1213	K	256.9	160	104.42	4393.86	5999.45	3964.98	7497.43	1391.41
COG1214	D	26774	19378.7	21838.9	33649.6	29126.1	23367.2	25020.8	31491
COG1215	L	41302.8	21222	21134.1	34649.2	28763.1	17932.6	30681.5	32680.6
COG1216	L	43428	42030.2	43636.5	65226.8	52745.4	31789.3	50707.4	12023.6
COG1217	L	26778	19388.9	21991.7	33649.6	29227.1	23385.3	25050.3	31546.5
COG1218	D	3660.61	3050.81	8180.82	2714.86	4451.16	3926.04	3359.71	51658.8
COG1219	L	26777.4	19193.7	21701.9	33603.9	29098.1	23166.4	22345.9	31404.1
COG1220	L	3131.77	14183.6	17388.1	16662.2	16479.6	15505.7	6637.37	28287.7
COG1221	L	7916.47	2645.12	4267.09	676.58	3171.43	1706.39	5941.39	2129.5
COG1222	L	0	7.5	56	0	1	3.5	0	44.5
COG1225	L	52297.4	11528.7	23568.4	64630.9	50032.8	33470.8	46115.9	36552
COG1226	L	13033.6	2199.22	5203.83	15931.5	10432.4	3293.77	9223.87	27266.6
COG1227	V	12333.5	16306.7	14631.4	16125.8	15766.1	18449.6	12366.4	3350.27
COG1228	L	30130.2	19889.1	25271.6	53313.5	40926.9	28268	31934.8	106735
COG1229	L	1	24	196.67	0	0	0	0	0
COG1230	J	14626.5	15379.6	18795.9	16462	12841.4	4724.98	11920.8	28502
COG1231	M	748.52	608.67	2748.31	87.14	170.18	1854.33	1350.46	350.96
COG1232	J	18.41	568.52	2671.08	19.51	60.54	107.35	435.03	272.87
COG1233	M	1576.45	1493.38	5286.82	13475.7	11355.6	12758.9	1880.01	1544.45
COG1234	M	29252.8	30608.9	26171.1	16460.5	15153.2	10351.3	21222.2	4897.58
COG1235	I	38236.8	19247.9	16758	49998.3	41093.8	27904.9	36407.5	8860.16
COG1236	M	1255.53	2110.55	7824.06	1004.55	1315.68	2137.21	221.1	25550.5
COG1237	I	3530.31	995.85	510.7	432.66	553.98	2197.76	2887.38	832.76
COG1238	J	15042	3571.71	8749.69	16801.9	13332.4	5271.29	13800.5	28637.3
COG1239	N	199.95	705.95	1776.77	2856	3932.75	2653.18	4990.45	1021.15
COG1240	G	12625.2	1860.4	4873.74	19228.2	15535	6083.87	16764	3433.5
COG1242	T	26632.5	18012.6	15561.7	33635.6	28758.1	22113.3	22824	30767.8
COG1243	P	637.63	341.23	313.58	10.29	43.12	1538.42	2046.56	223.75
COG1246	O	6910.3	3286.55	6755.12	1264.72	3895.22	4957.27	2838.8	26500.3
COG1247	O	8510.29	5667.22	14333.1	20155.1	21306.5	25399	18788.5	80060.7
COG1249	K	30669.2	59609.7	72215.9	36525.7	35402.2	25616.8	29622.3	61194.8
COG1250	O	10094.2	7654.04	27235.6	20353.5	22366.4	21182.3	12636.9	56896.5
COG1251	R	2361.77	1719.85	6277.95	396.55	2601.03	804.87	512.16	1540.08
COG1252	K	6994.09	16636.9	24508.6	2909.81	4564.82	3736.66	3813.57	52302.1
COG1253	O	37005.7	33043.3	37879.9	67777.5	54671.7	45624.8	44528.4	60876.1
COG1254	P	6559.66	15046.1	17976.7	1362.87	3632.8	4235.53	7836.7	27243
COG1256	C	3723.77	1940.27	4266.16	1041.27	1108.51	1714.55	1711.37	25731.6
COG1257	Q	119.08	12206.5	10427.5	10.15	26.18	56.48	414.2	163.94
COG1259	C	12025	1389.9	3032.77	15695.7	10216.3	3249.95	9872.54	2107.31
COG1260	P	52.29	253.5	1393.57	836.43	761.06	1206.78	860.34	243.81
COG1261	E	3471.87	2647.8	6482.33	1849.93	3746.28	2483.42	806.04	50998.4
COG1262	H	12809.3	3004.51	11659.8	15716.3	10135.5	2599.36	10183.3	2770.35
COG1263	Q	53552.9	135868	113388	105270	106800	112073	93013.4	51051.9
COG1264	J	274.5	105.56	115.16	2997.85	4169.81	2814.86	11164	1532
COG1266	P	16372.1	14373.3	12259.3	15549.1	11566.2	7988.37	12689	2502.9
COG1267	J	3158.47	14165.7	17523.2	17748	16863.3	15666.6	6714.5	28182.5
COG1268	R	11645	15614.9	13042.9	538.69	2491.11	4757.36	10451.4	1428.03
COG1269	S	10961	15095.7	10883.6	1251.77	2721.01	5167.63	8802.1	1229.34
COG1270	H	13167.5	5498.52	7796.18	18490.8	17285.2	20368.5	10705.2	28107.7
COG1271	H	4417.94	2974.72	8033.71	1246.18	5298.2	2122.57	1202.15	27071.6
COG1272	L	14815.3	17958.1	18719.5	18852.7	19496.3	20225.2	18423.3	29400.3
COG1273	R	15.25	284.25	1609.37	0	7.75	61.2	0.75	93.25
COG1274	J	38.41	436.14	2704.6	0	14.25	83.42	134.5	141
COG1275	J	18348.4	18844.9	21806.2	3331.48	7788.8	6059.73	8016.22	27518.4
COG1276	J	1630.02	896.76	2385.58	159.03	2220.67	570.71	481.54	1267.58
COG1277	E	4930.24	2759.39	4528.03	1218.4	1303.05	3451.55	3170.19	25486.9
COG1278	E	29142.2	75452.3	83355.5	67852.2	71140.4	68849.6	37558.3	92418.9
COG1279	C	3162.03	2406.9	7332.3	16050.3	14589.9	14094.6	3207.04	27674.9
COG1280	I	30157.9	17535.6	56333.8	38716.4	36669.3	28134.5	22815.6	161909
COG1281	C	14872	18028.8	18655.2	17972.9	18926.8	20233.8	14860.3	29317.7
COG1282	C	3001.82	2306.56	7985.34	1106.18	3133.85	1851.93	2651.37	26635
COG1283	R	30888.1	7720.56	8573.01	34732.8	32105.4	26237.7	29296.9	7292.31
COG1284	C	49233.3	57162.4	42116.7	65025.3	53298.8	47658.8	55990.8	10435.8
COG1285	R	6220.72	14266.2	11760	18367.8	17634.6	20575.9	15765.4	3742.15
COG1286	N	2963.18	14183.8	17045.8	1206.18	3471.85	2208.14	2742.37	26642.2
COG1287	I	0	8	0	0	0	0	0	0
COG1288	J	5247.16	26149.9	20376.6	50845.6	45847.3	44612.9	18342	7599.21
COG1289	R	11950.3	6452.44	12061.4	2588.97	13130.3	5659.74	4456.35	55951.9
COG1290	I	1379.13	1840.55	7312.72	951.15	998.93	1202.33	200.25	25621.9
COG1291	N	9410.96	5173.27	10061.2	2235.21	4823.3	7247.11	5186.96	51824.8
COG1292	O	6721.18	6321.13	13673.8	30320.9	27644.1	29776	4783.49	104334
COG1293	G	11745.2	15627.7	11042.3	16847.7	15786	18270.5	12480.4	2747.7
COG1294	G	18171.7	5804.11	16565.9	18012	16736.4	6772.1	13338.3	54927.2
COG1295	O	28359.3	20110.1	24651.6	33840.6	31209	23145.4	28092.9	32745.1
COG1296	I	14019.4	29565.8	30172.2	18318.7	20373	21531	13563.2	30089.6
COG1297	H	24234.3	5021.48	2664.4	16177.4	12403.3	7185.34	15721.6	2857.24
COG1298	C	7249.72	3626.37	7998.75	1406.07	4062.04	4543.33	3697	27188.9
COG1299	H	23237.1	43449.2	35578.4	32593	37014.2	37105.8	30017.2	10052.3
COG1300	C	15641.2	2214.22	1694.27	15812	10191.5	4342.95	12125.1	2225.14
COG1301	U	39280.1	14482.5	25121.7	87078.4	75445.3	73788.7	47766	113953
COG1302	L	30576.3	56932.4	42465.6	18213.4	19260.9	23448.5	22321.8	4088.4
COG1304	C	11142.8	40251.9	38437.6	17821.7	18240.2	18546.6	10770.5	4320.42
COG1305	V	1271.9	2381.25	7252.24	1615.11	1264.74	2178.39	1998.21	50419.3
COG1306	P	155	237.7	242.8	15333	13143	13518.2	4241	1692.1
COG1307	O	43668.2	61651.1	44983.8	17335.8	22513.8	33386.8	36379.4	5782.9
COG1309	K	153880	144964	175856	165825	153767	131148	134084	288825
COG1310	E	15.25	365.8	1904.9	8	17.08	50.59	289.33	461.48
COG1312	E	854	23683.3	19598.2	1749.36	1386.87	3093.45	5558.37	1596.77
COG1313	O	3668.91	1093.73	757.08	279.29	784.2	3108.84	2836.06	372.83
COG1314	C	26745.7	19063.3	21150	33649.4	29219.1	23361	24727.7	31350.5
COG1315	P	4633.93	2128.6	4223.99	1145.29	1328.85	3341.7	2883.71	25294.1
COG1316	S	31162.7	57215.4	44540.8	1486.48	6279.53	11775.1	21732	3189.12
COG1317	P	6169.73	3617.42	8259.24	1990.41	2301.62	4771.24	3388.58	50820.5
COG1319	F	4500.57	2330.12	4945.37	15929.9	14564.1	17593.5	7669.91	2465.57
COG1320	O	469.27	1420.61	6863.87	119	273	347.42	200.25	527.77
COG1321	R	5102.46	14206.8	14939.1	589.97	4568.93	7045.94	14836.6	3055.77
COG1322	S	15013.4	3367.57	8312.1	16867.9	13784.4	6144.87	12816.9	28700.3
COG1323	C	11742.2	15590.7	10976.3	16847.7	15771	18233	12478.4	2740.7
COG1324	N	2896.99	1886.87	5882.68	1101.18	3096.85	1623.25	556.29	26112.3
COG1327	M	14740	18241.3	20673.7	17904.9	18751.8	19906.9	12056.3	29299.2
COG1328	J	30358	19306.3	16883.9	33973.7	30002.4	24524.8	31443	31827.8
COG1329	C	5627.55	2035.18	3375.18	367.29	1561.03	4167.68	6061.81	912.11
COG1330	S	2932.32	2181.56	6293.17	1103.18	3108.85	1807.76	2339.37	26440
COG1331	E	25.5	415	2094	5	124.5	178.67	193	174
COG1332	R	0	9	0	0	0	0	0	0
COG1333	N	0.36	149.47	1268.08	0	12	46.97	0.5	101.27
COG1334	G	4426.42	2112.82	4417.38	1085.29	1335.69	3235.39	2908.21	25263.4
COG1335	D	26433.2	68124	77890.5	33409.9	32163	25085.8	28655.9	10963.7
COG1336	C	0	0.22	7.44	0	0	0.25	4.5	0.67
COG1337	S	0	57	30	0	0	5	4.5	0
COG1338	J	6343.73	3781.37	8726.09	2006.41	2324.37	4903.49	3440.83	50983.6
COG1340	C	5	5	44	0	0	0	0	6
COG1342	O	2421.17	1756.1	3829.56	16689.9	15079.5	17653	9458.67	27240.7
COG1343	R	1512.55	819.87	549.62	3323.54	3800.26	5747.93	9007.56	1341.99
COG1344	I	13544.7	8715.69	28363.1	3790.22	6960.22	10857.4	7871.04	78449.7
COG1345	K	7637.22	3929.87	7670.25	2124.07	4524.04	5077.83	3770.5	51358.9
COG1346	K	7892.65	16404	20957.7	19726.9	19159.5	20844.4	13898.5	29792.8
COG1347	O	13355.4	2474.52	5345.45	16643.2	11110.2	4478.11	12101.2	27463.5
COG1348	L	727.78	304.25	262.42	1441	2231.58	1636.42	2744.5	496.58
COG1349	G	43971.1	64005	63376.8	52424.1	64559.5	60450.2	44566	69143.4
COG1350	R	52.29	241	744.07	852.68	774.31	1196.78	873.84	197.31
COG1351	U	1362.13	799.23	2444.08	105.29	905.37	3055.5	1666.31	443.75
COG1352	N	7137.98	5474.87	17577.6	2232.41	2809.12	5224.39	3338.08	51421.8
COG1353	M	0	27	21.5	0	0	0	0	0
COG1354	N	12638.8	17313.6	17617.1	17656.7	16420	19246.4	12687.2	27982.8
COG1355	K	3	241.25	730.75	0	15	56.25	2	1
COG1357	C	7002.22	26693.3	23842.8	1572.93	2383.97	6603.27	8356.34	26515.2
COG1358	P	11574.2	15391.9	10808.1	419.69	1964.45	3703.64	7745.91	926.3
COG1359	K	17487.6	17064	24733.4	32813.8	29256.8	19387.1	18845.7	32198.9
COG1360	L	9386.16	5559.17	11754.3	2237.46	5218.55	8262.61	5787.16	52431.3
COG1361	J	20.5	2	4	9	120.5	122.75	161.5	24.5
COG1362	P	23328.9	7775.51	3630.56	18453.4	18522.7	22919.6	20265.1	3816.01
COG1363	U	12050.1	28861.2	23054.9	33901.8	31753.2	34943.7	18203.6	6092.53
COG1364	R	3730.91	1892.76	5903.42	270.54	559.51	2674.88	5536.56	1047.24
COG1366	K	12978.5	5970.45	9529.48	16949.4	16215.7	18793.8	12344.4	3304.6
COG1367	F	0	0	0	0	0	0	4.5	0
COG1368	K	30016.1	54742	47894	18187.4	16608.2	12465.8	25370.7	30499.3
COG1371	L	0	244	614	0	12	58	0	5
COG1373	R	24236.9	2261.58	3493.37	47338.3	33213	20664.6	23232.4	5754.04
COG1376	V	7908.98	4114.89	9728.53	1603.27	9769.36	3344.86	1796.91	29625.9
COG1377	C	7818.72	4176.17	9378.65	2156.07	4618.54	5406.33	4028.5	52143.3
COG1378	R	1106	765	2961	1611	2466.75	1828	2839.25	737
COG1379	H	0.4	0.42	47.74	1.4	20	38.33	4.6	2.37
COG1380	V	7854.24	16141.8	20051	19726.9	19154.3	20818.5	13898.5	29785.3
COG1381	V	14639	18330.2	21073.4	2176.3	5986.86	7460.4	11292.8	28000.5
COG1384	N	63.5	99.5	921.5	1	1	16.5	0.5	124
COG1385	H	26814.6	19670.1	22607.3	33649.6	29225.1	23390.9	25051.6	31637.6
COG1386	S	12683.3	17322.6	18122.1	17657.7	16420	19246.4	12687.2	28065.3
COG1387	J	25171.3	8903.01	7885.63	36946.9	38199.2	44434.1	38079.1	33184.3
COG1388	R	939.75	1419.44	2938.33	838.25	711	1190.53	246.75	25040.6
COG1390	V	10957	15004.2	10575.6	1226.95	2397.99	4222.41	8239.69	1086.03
COG1391	N	3002.82	2498.06	8455.34	1104.18	3118.85	1883.93	2406.37	26686
COG1392	N	4972.9	2773.9	7085.54	1389.27	1792.99	4487.45	4765.88	25685.9
COG1393	M	21756	68700.2	66589.9	19552.6	24655.1	23210	19149.1	57621.7
COG1394	C	10963	15106.7	10905.6	1252.77	2727.01	5354.63	8813.1	1242.34
COG1396	H	24166.3	19455.9	29846.1	32040.8	29681.1	27332.1	34477.1	33723.1
COG1397	K	1678.09	849.77	2061.26	780.85	2791.26	1582.03	1372.09	1214.48
COG1398	E	1383.61	2042.31	8587.98	932.15	883.43	1149.75	158.25	25082.9
COG1399	F	26701.5	19158.2	20356.8	32772.6	28778.9	23006.1	24564.6	31308
COG1402	T	1339.33	851.8	1964.29	648.83	751.8	765.59	1282.24	228.1
COG1403	V	67.5	453	3104.5	4	4	53	153	202
COG1404	L	2414.47	2577.4	3537.77	2281.57	1956.32	2969.59	1500.71	74558.4
COG1406	R	1890.37	1384.1	4068.99	939.29	894.69	2641.36	1449.21	25127
COG1407	K	61.75	220.55	1504.57	1	4	37	0	145.65
COG1408	S	31961.9	5178.41	5959.15	47607.3	35622.4	26641.9	42793	7776.21
COG1409	J	3153.51	2786	10319.8	1502.15	4356.93	4459.96	9906.23	27338.4
COG1410	C	3249.35	2907.13	8645.03	16732.4	16504.1	15615.7	5897.24	28132.7
COG1411	N	1	24	196.67	0	0	0	0	0
COG1413	R	641	567.75	1439.25	9.25	197	306.5	96.75	129
COG1414	E	7058.92	17398	35539.6	19284.2	24771.2	19326.8	17489.8	9714.46
COG1415	E	0	2	139	0	0	0	0	0
COG1416	E	942	12046.6	10280.9	113.15	318.77	397.06	2865.35	271.19
COG1418	R	25368.7	41050	33176	32651.9	26445.3	21986.9	23360.8	5362.28
COG1419	T	4125.98	2447.37	6052.22	1133.29	1428.44	3382.24	2361.46	25349.9
COG1420	V	11826.7	16263.2	15379.2	16848.7	15905	18400.2	12578.4	3091.2
COG1421	M	0	21	0	0	0	0	0	0
COG1423	J	0	21	0	0	0	0	0	0
COG1424	J	633	329	351.5	12	218.75	352.25	93.75	72.5
COG1426	J	3004.18	14175.5	17263.9	1112.18	3255.85	2171.89	2387.37	26581.7
COG1427	L	3	29.25	533.75	0	15	49.08	2	1
COG1428	R	4347.04	37228.2	30025.8	234.15	840.19	1526.25	1308.75	324.81
COG1429	J	214.74	384.7	1440.69	2878.86	3942.99	2655.98	4988.33	1160.25
COG1430	M	669.66	1098.01	3480.23	756	599	923.7	852.5	24973.1
COG1432	N	1337.82	1617.5	6491.43	951.41	973.22	1105.22	194.78	25291.1
COG1433	K	13904.7	5266.33	4918.14	18291.2	18406.5	22136.7	13450.2	27967.3
COG1434	R	12394.4	29114.1	27618.8	18650.3	20134.3	23077.4	20568.6	30432.1
COG1435	R	26609.8	18615	17403.9	30583.3	26454.4	21497.8	21492.1	30593.3
COG1436	L	10905.7	15037.2	10749.1	398.09	1923.7	4096.85	7706.26	979.03
COG1437	O	4226.41	1657.73	1476.25	1027.29	1062.38	3190.17	3052.06	25245.4
COG1438	J	18730	38939.4	34436.4	17106.7	14138.7	8198.62	15192	29230.5
COG1440	J	13941.6	50653.8	39167	16987.9	16153.5	19498	39045.2	5678.36
COG1441	J	2886.16	1579.62	3982.59	1103.18	3086.85	1736.34	2332.12	26317.8
COG1442	K	4776.26	24823.7	19188.5	656.23	7135.91	2839.97	3356.74	2781.35
COG1443	E	5468.94	2211.29	2557.23	1362.74	5627.98	2938.25	2743.07	2953.8
COG1444	M	2325.16	1235.37	3833.84	351.18	2534.85	895.84	2201.12	1601.32
COG1445	L	5291.01	13476.1	9964.68	17408	22081.9	16841.9	13567.6	5689.84
COG1446	C	6626.19	2997.27	5773.95	2847.75	5747.92	4046.31	6827.2	26914
COG1447	O	14678.3	50982.1	38826.4	16833	16006	19738.2	28307	4914.71
COG1448	P	6698.84	4530.41	12167.7	18653.6	20028.4	17697.9	7662.66	54524.9
COG1449	P	52.29	18.5	284.57	851.43	766.06	1199.78	861.84	197.31
COG1450	C	5388.02	3879.16	11966.3	16990.9	18853.7	15886.3	5348.09	29115.5
COG1451	K	19459.9	5097.92	9353.59	33571.8	28077.3	22324.2	21012.6	30600.6
COG1452	K	3012.82	2444.81	8238.26	1104.18	3251.85	1920.34	2616.37	26643.5
COG1453	O	2116.28	926.85	747	2487.82	4314.32	6681.06	16043	1805.53
COG1454	I	55670.4	42297.8	45690.9	84513.8	80560.6	86320	62308.5	118154
COG1455	J	21576.5	111553	88700.9	17510.5	17544.1	19855.4	39358.8	5987.59
COG1456	U	644	294	59	16	230.75	363.75	95.75	23
COG1457	V	330.52	558.18	2553.78	1515.78	2147.33	1716.32	5249.73	1511.48
COG1458	H	0	21	0	0	0	0	0	0
COG1459	V	23115.2	23085.9	32313.4	20347.1	23773.8	25605	23818.6	81033.9
COG1461	O	11742.2	15863.2	12250.8	16847.7	15764	18205	12471.4	2831.7
COG1462	K	2283.99	1346	2284.83	2402.66	4833.6	2785.34	3507.92	26445.9
COG1463	N	12058.2	1650.2	6072.93	15702.7	10247.1	3399.86	9873.79	2078.96
COG1464	R	15393.4	30202.7	31993.5	33024.4	33722.5	32823.5	22818.3	8910.74
COG1465	R	0	0	0	0	15	35	2	1
COG1466	T	26778	19381.4	21991.7	33649.6	29227.1	23395.3	25050.8	31546.5
COG1468	E	1480.55	875.87	426.12	3306.54	3171.51	3910.68	8415.81	1148.99
COG1469	R	96.77	575.16	2708.86	8.12	59.75	176.27	3.37	203.02
COG1470	J	0.29	0.22	7.44	15.86	2.29	0.47	0.43	0.67
COG1472	R	12467.7	6655.5	17221.5	7742.27	12075.9	13441.8	24705.2	30978
COG1473	K	28143.6	34604.1	34104.7	61271.3	61867	67953	56906.6	13771.4
COG1474	S	0.5	0	5	2	1	0	0	0
COG1475	P	27730.7	20404.2	29306.5	19157	23433.3	19745	29936.2	33152.8
COG1476	S	73751.4	78515.7	65012.3	33302.1	33460.8	35695.1	70460.4	11330
COG1477	J	28672	20134.6	21436.2	34493.5	29889.7	25901.3	26354.5	56503.3
COG1478	N	6.5	208	998	0	0	9	0	107.5
COG1479	K	163.12	254.55	467.62	15379.3	13193.2	13619	5049.2	1829.9
COG1480	V	15841.3	14105.1	10778	32389.4	24229.9	19276	17641.4	4114.2
COG1481	M	11742.2	15671.2	11633.8	16847.7	15764	18216.7	12545.4	2847.7
COG1482	L	17486.6	14591.7	11353.2	31906.5	26722.7	20204.7	29688.4	5860.07
COG1483	H	0	9	0	0	0	0	0	0
COG1484	D	27724	32764.5	24041.7	18526.2	24142.8	27294.3	21746.9	5839.62
COG1485	H	3569.77	3141.03	8829.18	1853.55	3666.85	2545.34	777.66	51284
COG1486	F	16837.6	28552.9	20800.2	18505.6	22368.7	21268	31521.7	6303.52
COG1487	H	3196.61	1432.68	3885.34	322.18	4414.63	1082.66	759.43	1776.23
COG1488	S	26783.1	19297.5	21473.8	33583.6	28965.8	23086.3	24164.8	31454.9
COG1489	J	7418.32	15086.4	14856.6	16962.5	17384.5	18844.4	9527.68	28640.3
COG1490	R	26771	19281.2	21121.9	33649.6	29126.1	23354.7	25020.8	31516.5
COG1492	O	13806.3	5603.77	7059.59	34937.8	30769.3	34072.9	15713.2	29800.8
COG1493	M	11755.2	15796.4	12084	16840.7	15760	18234.2	12191.9	2671.3
COG1494	F	3180.38	1836.64	5869.83	16811.2	16327.1	15075.9	6660.37	3864.09
COG1495	C	4144.54	3509.38	9455.98	2612.18	4340.6	3629.41	2656.12	76483.1
COG1496	T	19506.3	5243.56	10999.6	33577.6	27931.4	21879.2	22910.4	31283.4
COG1501	K	7509.81	2555.48	4079.22	2677.92	5010.18	4643.58	4005.97	2230.22
COG1502	J	56236.1	39269.1	42902.4	51196.2	48938.3	31746.9	40511.4	62561.4
COG1505	G	1142.7	1454.9	4920.87	1496	1011	1068.5	441.2	24979.5
COG1506	H	28452.3	8058.42	12922.8	54858.8	39947.5	29301.7	27883.8	179777
COG1507	M	0	128.5	745.5	0	17	90.17	67	117
COG1508	I	26073.3	18788.9	20085.3	33355.6	28498.6	21959.8	20014.5	30725.5
COG1509	J	3782.86	2736.01	6579.67	18421.9	17542.7	16368.3	7365.71	28177.6
COG1510	G	37.7	395.9	1228.7	0	11	51	0.2	48
COG1511	E	17154.8	16930.7	11740.8	645.38	2581.48	6126.17	10608.3	1394.38
COG1512	G	16529.1	15012.4	14221.5	15973.2	13087.1	6856.26	14579.1	3636.28
COG1513	E	2.25	169.05	742.19	0.12	7.75	34.17	0.37	102.52
COG1514	G	6690.42	3227.91	5246.03	1330.57	3686.36	4202.02	3410.6	26413
COG1515	U	2193.56	1272.02	1476.23	917.03	2772.67	1380.09	618.49	25927.8
COG1516	R	7872.83	4238.39	8505.69	2155.07	4623.79	5398.93	3823.75	51470.8
COG1518	M	3151.99	1767.76	2413.29	3977.06	6200.47	6424.99	11354.4	2382.32
COG1519	R	15210.3	3685.71	9648.36	33232.9	26975.2	18841.1	16924.9	30318.8
COG1520	C	3003.23	2752.16	10741.3	1598.47	3549.2	2128.61	685.31	26513.6
COG1521	G	23893.8	5921.29	7926.09	32546.4	26135.3	21631.5	22365.2	4987.16
COG1522	C	51688.3	19003.4	55088.3	36168.4	34331	23076.5	38757.2	88125.1
COG1523	F	21814.8	5035.68	8051.07	33687.6	27954.7	22723.4	22605.6	30819.6
COG1524	R	11447.6	3591.45	2570.89	361.54	1878.57	3914.87	5482.26	859.02
COG1525	N	8280.37	3546.32	3800.03	16495	14994.5	15501.7	10705.3	27631
COG1526	K	3673.52	3382.25	9204.74	15242.2	14763	15092	3621.32	52553.5
COG1527	R	10905.7	15039.2	10758.1	398.09	1935.7	4147.85	7706.26	978.03
COG1528	M	28065	6959.02	7471.24	17738.6	17866.3	9473.83	22225.6	30477.3
COG1529	M	8979.53	5288.59	11383.2	32477.8	29096.1	34762.3	15132.5	29933.2
COG1530	P	29759.8	9680.5	19159.3	34702.7	31804	24136.7	24206.7	57546.3
COG1531	E	0	21	0	0	0	0	0	0
COG1532	L	644	273	59	19	230.75	376.25	102.75	23
COG1533	L	7946.85	3109.18	3742.37	17030	15823.5	20764.2	15880.4	3292.11
COG1534	V	14683.5	17849.3	17721.7	17943.9	18860.8	20016.8	14810.8	29184.7
COG1535	H	1601.61	774.12	959.28	161.03	2220.85	538.59	371.79	1165.67
COG1536	S	6339.73	3736.87	9181.59	2006.41	2424.37	4927.49	3471.83	50881.6
COG1538	J	58345.7	18631.7	57196.4	139816	108812	84095.1	69855.4	170963
COG1539	G	17992.5	5400.98	11481.5	31112	27554	19098.2	14543	55726.4
COG1540	R	2436.85	1954.5	7631.34	371.18	2627.93	1018.51	1278.37	2063.37
COG1541	L	12232	1723.42	5476.73	16635.2	11226.2	4836.66	10785.6	2541.53
COG1543	D	0.36	34.05	389	0	0	18.27	281.5	68
COG1544	K	30885.7	21879	26714	35521.7	33086.2	26223.2	26050.4	82509.6
COG1545	H	10	332.25	1836.44	0	10.75	28	0.25	88.5
COG1546	H	4120.37	2694.3	8490.22	2254.07	7627.1	4213.91	7283.25	3512.65
COG1547	V	0.36	60.97	53.74	0	2	5.3	0.5	5.77
COG1548	T	1	24	196.67	0	0	0	0	0
COG1550	K	4297.91	1546.65	1619.82	293.29	757.95	2788.62	2903.81	364.6
COG1551	G	7217.17	3603.28	8165.67	1398.32	4060.61	4663.89	5380.33	26941.7
COG1553	R	5101.43	3231.38	6747.58	2019.21	5910.52	3361.55	5359.66	52618.2
COG1554	L	7336.57	25662	20143	750.01	1296.38	776.49	2283.68	453.11
COG1555	D	13191.9	16468.5	12903.9	1402.6	4355.87	4508.28	6488.03	2128.16
COG1556	G	12593.5	1611.84	2430.4	17225.8	11087.1	4557.94	12033.2	27816.4
COG1558	V	7923.72	4201.37	8860.75	2156.07	4621.04	5396.33	3824	51616.9
COG1559	H	26771.6	19258.4	21592.2	33648.2	29218.6	23382.9	25043.7	31539.4
COG1560	G	21335.3	7356.03	18363.8	34652	34523.3	21766.1	20248.4	58650.7
COG1561	J	26730.2	18663	18807.2	33602.6	28977.9	23064	21841.8	30990
COG1562	R	49.56	1003.95	5130.05	0	34	148.77	7.7	227.5
COG1563	H	1	14	79.5	3	16	67	8	5
COG1564	T	23822	16595.7	12189.9	32546.4	25988.3	21414.3	22593.7	4822.01
COG1565	G	74.5	284.67	2171.33	1	113	80.28	31	134.27
COG1566	O	42855.7	16786.7	42115.3	42597.8	43551.4	22825.6	31180	238813
COG1567	P	0	57	0	0	0	0	0	0
COG1568	K	0	0.22	7.44	0	0	2.5	0	0.67
COG1569	J	2	118	696.91	9.57	26.57	46.64	1.71	9.71
COG1570	J	26769.3	19265.2	22002.8	33649.6	29223.1	23406.3	25050.6	31525
COG1573	J	1615.87	14400.1	20586.3	17423	14974.2	15938	8580.53	27548.7
COG1574	G	4309.06	2716.33	6004.83	6173.07	9132.66	7358.94	16485.7	3321.66
COG1575	I	18043.8	15864.7	16522.7	17941.7	14051.5	6035.73	13579.6	28602.6
COG1576	J	26775	19046.4	20170.2	33649.6	29222.1	23358.1	24983.3	31395.5
COG1577	S	13.2	23960.4	19574.2	5	51	93	1538.2	352
COG1578	E	7	17.25	133.75	47	114	270.25	2718.5	286
COG1579	E	12031	1408.15	2825.52	15798.7	10509.3	3516.03	10245	2261.81
COG1580	S	6590.48	4560.47	12444.9	2854.41	2898.87	5445.54	3347.83	75867.1
COG1582	K	3345.35	929.12	820.87	211.14	449.51	2236.38	2729.21	320.89
COG1583	E	869	476.47	52.69	3125	2833	2072.33	6117	842.67
COG1584	K	3093.49	1416.82	3979.89	503.18	3103.1	1663.62	1743.04	1493.42
COG1585	S	14684.1	6175.59	8798.92	17945.9	18870.3	20016.2	15010.9	29269.7
COG1586	S	5996.38	2464.52	2151.57	13870.3	14349.6	16276.9	7118.1	2615.28
COG1587	P	15143.9	3613.56	9421.58	18223	15393.9	6429.9	15098.4	29177.7
COG1589	J	7338.69	15878.7	19878.9	17953.9	17481.3	18346.2	12811	29125.2
COG1592	L	40934.1	10163.6	4028.08	51529.9	45824.8	47215.3	43586.5	8559.48
COG1593	N	2559.71	14807.1	23686.1	39521.3	35957.8	34641.1	19956.6	31913.2
COG1594	V	0	13	55	0	1	0	0	0
COG1595	V	164772	61352.8	84705.1	199630	157583	114689	151453	135006
COG1596	M	15459.4	3842.21	10934.4	17317	14009.6	6229.31	11887	28744.6
COG1597	M	37567.8	54086.6	45651.6	48471.2	38897.5	26320.2	35640.4	8415.02
COG1598	H	1689.39	12428	10754.7	1631.06	4314.67	1982.97	6314.77	1932.5
COG1600	K	19287	16542.7	19078.7	16361.9	13405.5	6402.81	12982.5	28572.2
COG1604	G	0	0	0	0	0	0	4.5	0
COG1605	T	7572.42	3000.98	4705.03	14884.7	12636	13306.8	4016.76	1992.22
COG1606	L	1377.49	774.07	1155.87	1518.14	2452.76	3486.86	6760.46	978.39
COG1607	C	5426.71	5561.67	16839.5	2795.33	4855.78	4183.12	2902.47	76975
COG1608	C	0	85	0	0	0	0	0	0
COG1609	P	93694.4	147401	149902	127641	129166	114536	94586.9	59132.6
COG1610	C	24976.5	18369	20547.7	17003.5	13033.4	7919.88	14985.2	28001.8
COG1611	J	15203.5	16487.3	24622.9	17551.5	14180	6514.09	13535.9	29589.9
COG1612	S	967.19	1624.17	5453.41	819.15	665.93	1032.22	147.95	25143.2
COG1613	R	1708.46	1510	5010.53	169.03	2261.75	746.68	1230.79	1530.71
COG1614	L	644	294	59	16	230.75	363.75	95.75	23
COG1615	J	653.63	353.73	904.08	73.29	154.12	1672.67	2134.56	347.75
COG1618	Q	36	69	313	7	36	191	725	145
COG1619	N	10781	15455.3	13607.2	18528.5	19110.6	20861.6	14273.7	4174.09
COG1620	J	15777.2	3365.49	8179	16486.1	13141.1	5966.21	13361.4	29205.8
COG1621	M	20123.2	15660.6	14964.7	31454.5	25447	20129.6	21970.1	5899.71
COG1622	H	1462.72	2933.9	11654.5	954.52	925.11	1290.25	288.32	25974.7
COG1623	E	11717.4	3735.23	1561.58	16786.3	15294.5	17072.5	9598.31	2356.33
COG1624	H	23611.2	16710.1	12805.6	16121.4	12506.3	7821.3	17913.5	2989.51
COG1625	S	4318.81	1325.23	465.58	310.69	1135.45	3594.64	3095.91	420.93
COG1626	G	1600.23	676.21	972.93	168.4	2224.42	553.17	390.66	1450.5
COG1628	J	0	8	0	0	0	0	0	0
COG1629	R	132579	24847.1	49565.9	199631	141056	71451	120130	277645
COG1633	H	4340.34	1370.28	1653.81	415.43	803.75	4036.31	8264.47	1040.09
COG1635	S	0	0	0	1.25	3.25	2	0	0
COG1636	H	7523.27	14489.1	11754.4	17287	15815.8	16773.2	11984.9	2733.28
COG1637	J	0	80.5	1007.5	0	5	32.17	67	112
COG1638	S	2448.3	14898.6	23973.7	38100.3	34007.3	33325.9	17468.4	31532.4
COG1639	T	2539.13	3673.45	14178.6	1257.15	1568.54	1932.74	245.5	25735.8
COG1640	J	14002.9	5802.65	8267.3	17976	18792.6	20466	14094.3	29111.1
COG1641	P	121.28	216	799	1498	2161.83	1603.92	5218.25	685.08
COG1643	G	5896.56	4437.48	13620.6	2205.36	6217.45	3501.6	3114.41	53027.4
COG1646	L	6.86	182.47	127.24	0	8	18.8	18.5	28.77
COG1647	C	764.72	12509.4	11337.7	74	349.5	640.83	2824.5	287.21
COG1648	N	5552.99	2826.55	5353.83	16780.4	14954.6	17416.7	9553.51	27231.8
COG1649	M	34300.2	5237.62	2716.42	31981.4	24713.2	9427.9	23292.4	5461.8
COG1650	I	0	0	0	4	26.5	37.5	1	2
COG1651	S	4087.9	16336.4	25506.8	1987.79	3983.57	3154	2825.4	53910
COG1652	I	2028.49	1136.25	3831.91	276.66	2433.6	655.84	375.92	1305.42
COG1653	R	43673	98025.5	93554.3	42978.9	45245.4	62565.7	38512.3	11398.3
COG1655	H	3351.35	929.9	225.43	211.14	445.51	2237.55	2728.21	314.22
COG1656	R	0	102	34.67	0	3	12	0	0
COG1657	V	0	29.22	216.11	0	0	2.5	0.5	2.67
COG1658	V	11735.8	15646.1	10978.1	16844.3	15745	18154.2	12470.8	2669.87
COG1659	Q	83	61.22	47.11	1421	1961	1350.33	2491	461.67
COG1660	R	14746	18032.8	20197.7	17951.9	18903.8	20154.4	14605.8	29339.7
COG1661	L	2215.78	1091	3661.83	424.52	2988.64	1980.31	476.1	1373.92
COG1662	J	7941.31	2342.19	665.81	752.05	10991.9	2370.79	1764.85	3176.79
COG1663	O	15184.8	3675.71	9220.36	33225.9	26964.2	18838.1	16924.9	30283.8
COG1664	L	834.25	1438.25	4241.96	3593.12	4584.25	3640.5	5359.87	26204.1
COG1666	R	2947.68	14031.3	16336.8	1176.18	3343.85	1949.64	3163.87	26674.2
COG1668	H	5620.38	14655	13098.1	2066.8	2730.16	5674.36	8049.79	25855.7
COG1669	J	6825.59	2720.17	4639.12	14546.6	12359.2	16707.6	4887.46	2071.16
COG1670	I	79781.1	55415.6	89236.4	79226.9	76242.6	75925.8	79019.1	222275
COG1671	V	7468.06	15475.4	16968.4	16243.5	17269.3	18675.9	10070.9	28640
COG1672	R	12064.2	874.25	479.25	16356.9	10653.3	3455.81	10153.3	2058.8
COG1674	N	13951.6	17272.9	17760.5	1612.83	5709.57	5944.99	6891.52	27011.1
COG1677	K	6277.73	3657.37	8328.76	1990.41	2258.94	4671.74	3310.58	50876
COG1678	N	3061.81	2662.46	9135.11	1956.86	3892.16	3083.21	3218.91	26861.3
COG1679	V	2	102.25	264.25	0	3.75	13.5	0.25	80
COG1680	C	21264.7	32550.4	40833.7	18016.2	16938.9	9189.99	18402.3	56110
COG1682	O	7031.82	27952.8	33111.8	1677.56	4616.37	5795.59	10678.8	28812.1
COG1683	E	12497.1	16420.7	12130.4	17629.5	16401.8	19303.8	12352.6	27964.9
COG1684	H	2067.24	2480.52	8854.66	1713.27	1604.61	2207.96	463.37	50619.9
COG1686	J	40199	26981.5	27599.7	18732.2	30024.8	33586.3	31708.1	59583.2
COG1687	D	192.17	202.75	773.25	3664	4601	3686.92	9250.33	1509
COG1688	J	11	28	0	4	15	23.25	2	0
COG1690	L	1255.13	2059.4	5727.21	2131	1404	1973.52	1451.95	50240.5
COG1691	C	1372.49	737.07	1142.87	1518.14	2452.76	3486.86	6760.46	872.39
COG1692	G	224.86	12135.7	11637.5	16472	13673	14046.4	7428.5	2128.27
COG1694	K	15004.6	25444.2	21186	17398.7	12740.2	5176.16	19570.3	3262.32
COG1695	K	40174.4	46237.2	40363.5	18731.8	19763.4	20736.9	32615.5	6573.27
COG1696	M	35053.3	20064.2	13656	16363.6	14852.1	13327.8	18698.1	3518.71
COG1699	I	4284.85	1395.37	1102.62	295.14	957.76	2868.21	3041.96	390.39
COG1700	V	0	0	41	0	0	0	0	0
COG1702	L	22965	18024.5	21517	16961.6	15154.9	7450.72	17532	29867.9
COG1703	J	14331	2137.72	4001.44	15891.3	12796.2	4251.47	10753	3154.11
COG1704	J	16015.8	4415.38	9182.98	35649	27349.5	22182.2	24490	30684
COG1705	L	36758.5	76993.9	63040.3	32448.2	23172	11087.8	27466.1	30374.4
COG1706	J	3534.87	2790.05	7634.58	1852.93	3777.28	2621	812.04	51126.4
COG1707	V	0	0	129	0	0	0	0	0
COG1708	E	10.36	29.55	202.5	0	1	2.27	0	2
COG1712	R	79.03	165.43	809.28	530.94	208.82	63.64	270.33	115.46
COG1713	I	11740.2	15580.2	10981.3	16844.7	15742	17972.5	12466.9	2729.7
COG1714	I	1945.84	14542.3	19531.2	2388.01	1905.3	2374.05	3661.46	50332.9
COG1715	K	600.02	700.61	1043.67	752	580	877.77	382	24843.5
COG1716	R	1	106.7	581.3	0	5	32.7	281	234.6
COG1718	F	211.13	296.8	744.46	58.15	66.75	33.08	9.25	158.3
COG1719	H	0	31.22	75.11	0	3	2	0	0.67
COG1720	P	3521.82	2748.76	6886.8	1857.18	3975.85	3552.96	2518.37	51273.6
COG1721	C	12751.8	2458.82	4576.18	16338.3	10393.8	3260.39	10279.2	26834.8
COG1722	S	14716.5	18117.1	19640.9	18052.9	19167.5	20379.3	14641.3	29489.1
COG1723	J	0	0	0	0	0	0	0	22.5
COG1724	F	174.48	120.52	140.01	2889.4	3996.08	2665.72	7686.1	1119.75
COG1725	M	47504.4	12863.5	8141.2	17899.1	18141.7	18685.7	36782.8	30411.2
COG1726	C	13355.4	2474.52	5317.45	16643.2	11110.2	4477.78	12101.2	27463.5
COG1728	G	4281.85	1287.32	339.17	298.14	826.76	2769.83	3015.96	378.49
COG1729	C	3000.65	2376.01	8110.39	1102.18	3210.85	1708.37	671.54	26373.1
COG1732	T	13346.5	27918.7	21778.5	16177.6	17583.4	17884.8	15601.9	4008.06
COG1733	T	31993	21812.7	27646.5	49978.8	44035.5	48015.4	45182	59810.9
COG1734	C	18160.5	5365.2	13155.5	17027.2	16139	7908.24	15259.8	29987.5
COG1735	G	1713.11	525.84	632.1	179.91	2264.17	705.59	730.67	1213.38
COG1737	R	44384	74917.1	67246.6	45260.5	52588	53780.9	70690.7	41085.9
COG1738	R	15150.3	3473.82	7284.23	33224.9	26810.9	18877.3	17014.9	30361.4
COG1739	P	26713.5	19069.4	19029.7	33648.6	29121.1	23354.8	25019.8	31326.5
COG1740	L	3897.98	1643.7	1352.62	1144.57	5261.09	2302.04	1894.34	26659.3
COG1741	J	33808.2	8518.75	18643.8	35115.4	28358.1	12060.4	26297.3	82564.3
COG1742	J	1745.85	1153.21	2630.18	167.03	2237.25	578.38	453.04	1116.51
COG1743	P	0	0	5	0	0	0	0	0
COG1744	H	9887.88	16203.9	14204.4	40980.2	36056.9	45222.7	16106.2	5562.57
COG1747	G	0	0.5	0	0	0	7.5	0.5	0
COG1748	J	12642.9	1801.32	5308.11	15988.2	11073.1	4532.47	12888.6	2607.33
COG1749	L	3550.15	2731.3	7417.83	1854.93	3671.36	2570.09	787.04	51112.5
COG1751	G	0	21	5	0	0	0	0	0
COG1752	T	31412.4	19325.3	25425.7	67558.5	50312.9	39356.6	31408.5	82991.1
COG1755	G	11970.2	870.42	623.74	14845	9448	2001.2	9259.33	1775.77
COG1757	H	38014.3	39360.5	33730	109872	99901.2	104395	55191.6	114537
COG1758	J	14732	18024.5	20164.9	17900.9	18578.8	19149.2	11892.3	29136.7
COG1760	K	34808.6	33503.1	32725.1	34399.8	34891	27984.9	28933	34814.7
COG1762	R	26328.8	68630.9	59750.4	88274.6	90009.1	84938.4	63470.1	45299
COG1763	I	5061.98	1936.67	4338.59	491.18	2864.94	1627.1	2035.97	1576.54
COG1764	Q	3940.69	27112.2	31857.3	1971.03	3920.28	2785.42	1514.99	51465.4
COG1765	H	15066.8	4943.28	13869.3	16014.2	12666.1	3871.73	10077.7	28935.1
COG1766	S	6231.73	3645.37	8379.59	1998.41	2411.37	4909.99	3469.33	50972.6
COG1767	J	1606.03	12544.2	10251.6	15721.9	13484.7	15351.5	6876.03	2466.79
COG1768	O	11569.4	3592.23	1297.58	375.29	2108.95	4251.92	4936.81	643.83
COG1769	P	0	0.22	7.44	0	0	0	4.5	0.67
COG1770	G	2808.56	2202.82	5742.63	1091.03	3075.42	1559.09	650.74	26379.2
COG1773	K	31536	7961.3	6375.14	49562.3	41985.7	36985.7	27777.8	7046
COG1774	S	23772.2	16840.1	12652.1	32545.4	26008.3	21470.5	22224.4	4664.51
COG1775	R	34829.7	11265.5	3819.55	20072.9	21312.2	21331.3	18747.7	4179.49
COG1776	I	8521.83	3360.69	7256.52	743.43	1748.95	5227.62	5638.67	1036.37
COG1778	J	15128.3	3583.71	8415.36	33277.9	27006.4	18836.6	16927.1	30165.4
COG1780	V	1603.61	12441.1	10866.3	206.03	2358.67	798.09	3654.29	1712.08
COG1781	T	17959.2	2979.97	4475.09	16329.4	13239.4	6173.61	13410.9	3772.54
COG1783	R	11.37	79	119	55	379	862.17	156.33	168
COG1784	X	0	0.2	0.3	0	0	0.2	0	0.1
COG1785	M	2830.48	2935.98	7672.33	4857.91	4882.43	5460.12	4175.64	75853.7
COG1786	Z	2	10	22	0	0	0	0	0
COG1787	R	0	0.2	0.3	0	0	0.2	0	0.1
COG1788	T	2421.13	3204.34	9611.63	21131.9	17542.7	19035.5	10260.4	52879.4
COG1791	S	9.73	273.44	821.46	1.37	8.25	45.85	7.37	121.57
COG1792	C	26778	19271.9	20946.2	33649.6	29222.1	23359.9	24874.8	31395.5
COG1793	R	18.63	271.55	1749.05	2.15	8.18	62.08	0	53.39
COG1794	J	10117.4	15636.4	13331.1	16554.3	18834.1	17562.5	10414.2	4168.95
COG1795	S	2	49.8	423.74	0	0	0	0	0.4
COG1796	R	3.36	128.97	643.74	0	2	7.8	0.5	5.77
COG1797	R	11650.1	4124.52	3477.38	17006.2	16196.8	19092.1	10190.8	3104.45
COG1799	D	11742.2	15683.2	12031.8	16847.7	15764	18215.7	12264.4	2779.7
COG1801	K	1286.56	13473.3	16548.6	943.52	901.18	1203.13	178.82	25553.6
COG1802	J	33320	38787.5	52997.2	67300.7	65647.9	64695.1	32275.1	63658.3
COG1803	N	7256.06	14868.1	16606.6	17357.8	17907.1	18680	12599.6	4292.78
COG1804	K	28185.1	10896.6	18577.1	2917.98	12517	6473.44	9777.26	29786
COG1805	I	13462.4	2523.52	5603.45	16651.2	11123.2	4487.78	12103.2	27471.5
COG1806	V	14499.5	17775.5	18072.1	1409.32	4844.8	5136.43	5640.85	26909
COG1807	N	2386.56	13709.5	14236	16693.1	16322.6	15337.7	5050.97	28061.6
COG1808	G	12678.9	1146.38	615.22	15497.7	9831.26	2275.45	9429.56	1761.32
COG1809	S	3	0.2	339.3	0	0	3.2	0	6.1
COG1811	N	10263.2	15201.9	10969.5	15840.8	15176.3	17787.6	11519.3	2873.06
COG1812	E	0	21	30	0	0	0	0	0
COG1814	M	180.03	665.51	3487.85	1540.25	1997.5	1401.67	2573.75	768.38
COG1815	E	7923.72	4187.37	9030.75	2156.07	4621.04	5396.33	3824	51616.9
COG1816	V	13538	6289.79	11136.4	14851.9	16033.5	17136.2	6726.45	28384.5
COG1817	R	0	0	340	13	20.2	5	1.2	1.6
COG1818	J	0	0	30	0	0	0	0	0
COG1819	F	2919.51	13562.7	15201.4	1393.85	3423.92	1968.43	587.45	25917
COG1820	T	15654.4	18486	20196	19416.9	20815.3	23338.7	19348.7	54983.6
COG1821	K	0	2	187.67	0	0	0	0	0
COG1823	V	6850.27	14507.3	12180	1447.45	3821.12	2962.77	3039.84	26678.4
COG1825	K	23006.3	17802.8	20893.8	17308.3	14742.4	8815.49	17067.1	29445.1
COG1826	M	6004.21	5379.06	18465.6	2311.73	6373.95	3861.52	4783.56	53249.2
COG1827	L	11682.2	15404.3	10743.7	16565.5	15273.8	17329.1	9266.56	2319.59
COG1828	S	66.86	11919.2	11511	1	21	113.88	71.5	324.27
COG1830	N	3337.63	1079.86	1005.2	2718.81	7084.47	2976.35	5336.13	2600.06
COG1832	V	2662.09	12819.6	11389.6	387.18	2722.36	1227.28	4749.34	1726.96
COG1833	H	0	21	0	0	0	0	0	0
COG1834	T	3061.82	958.75	895.47	215.97	698.59	1549.79	1056.81	317.28
COG1835	O	26221.1	16336.2	22122.9	46116.9	33880.2	18760.4	21590.7	7378.75
COG1836	M	0.36	145.97	40.74	0	0	3.3	0.5	1.77
COG1837	M	11742.8	15777.9	12838.1	16847.7	15884	18315	12577.9	2862.7
COG1838	N	13300.9	4426.85	2006.83	17026.8	17982.2	18543.8	12397.1	3588.46
COG1839	R	0	60	1.67	0	12	58	0	5
COG1840	R	14488	7759.88	20050.6	50812.8	45393.2	47845.5	30239.6	35421.7
COG1841	K	26775	19355.2	21703.4	33648.6	29121.1	23186.7	25009.8	31534.5
COG1842	R	7814.93	4119.77	7869.18	2087.47	4290.47	5108.39	3731.05	51598
COG1843	L	3637.87	2793.05	7701.08	1860.93	3778.28	2570	814.04	51113.4
COG1845	E	1492.72	2899.65	12440.4	955.52	925.86	1307.25	288.57	26159.2
COG1846	T	104122	111545	119935	119974	120285	135077	106750	228274
COG1847	S	11741.8	15702.9	12134.1	16847.7	15784	18286	12547.9	2855.7
COG1848	V	4	87.33	1128.17	61	90	61.5	11	86
COG1850	T	6.36	43.77	540.61	0	0	11.1	5	34.67
COG1852	J	810.5	455	99	15589	13590.2	14030.8	4536.25	1733.5
COG1853	T	23094.7	18552.3	25551.1	33412.1	29319.1	30710.6	31105.1	8086.79
COG1854	R	6571.62	14382.8	14661.5	1597.3	4715.36	6503.84	8834.87	27321.9
COG1856	J	634	265	9	8	170	230	94	17
COG1857	S	779	402	13	895	495	572.25	294	105
COG1858	L	1892.11	2723.4	10480.8	1273.55	1633.25	2774.85	3286.1	26331.7
COG1859	J	50.92	239.63	577.4	48.15	115.44	188.81	3650.1	418.61
COG1861	R	1272.79	906.35	811.43	2226.14	2580.71	3753.78	3924.41	25355.3
COG1862	K	26928.2	19219.8	21179.8	33623.7	29184.9	23369	22429.7	31238.7
COG1863	C	469.27	1347.11	6334.37	119	268	330.92	200.25	417.77
COG1864	J	12466.8	1884.51	5208.04	16035.9	10853.3	4311.84	10707	2432.46
COG1865	S	95	81	11	1428	1962	1302	2495	455
COG1866	D	15642.2	15254	16715.6	16893.8	13734.5	5321.44	13094.2	28665.4
COG1867	O	0	0	23	0	0	0	0	0
COG1868	H	6237.48	3353.37	7600.84	1253.41	2021.19	4250.49	3421.83	26148.8
COG1869	M	5200.25	13897.7	13323.3	16029.3	14407.2	15204.2	8958.65	2955.16
COG1871	K	5382.35	2724.12	6032.21	1166.14	1557.19	3815.71	3007.71	25401
COG1872	K	2938.74	1970.62	6641.34	1104.18	3102.35	1801.67	2219.29	26231.6
COG1873	R	8609.9	2623.92	1029.33	644.43	2042.21	6375.43	8819.27	1124.59
COG1874	J	3816.5	1214.62	1147.63	1861.16	1824.82	2470.01	5538.73	771.05
COG1875	K	2176.31	2154	6237.12	18175	14813.8	16504.8	6218.54	27034.1
COG1876	J	6517.3	26147	23247.4	1576.84	2805.3	5903.79	18629	26884.9
COG1877	R	18.12	353.45	2621.37	18.94	56.07	132.73	20.33	487.46
COG1878	C	3257.56	1595.94	4375.27	3407	4806	3874.88	9557.2	1697.24
COG1879	R	24025.8	23179	37975.2	40414.4	45923.1	44729.6	29584.2	88237.2
COG1881	R	2607.69	1978.69	6385.43	1038.58	3035.85	1865.5	2296.99	26441.8
COG1882	L	39250.7	21787.5	17324.7	34969.7	38100	30346.8	35570	35564.2
COG1883	T	14830.4	3015.5	5322.82	34957.9	26648.3	21128.1	17002.1	29107.6
COG1884	S	26419	3343.76	6494.23	31597	23029.5	7488.28	20887	5308.86
COG1886	J	1885.63	2167.55	6545.67	1703.27	1459.68	2049.58	432.12	50384.8
COG1887	S	8891.79	2980	1442	434.86	1629.54	1767.89	8661.18	1216
COG1891	E	1	32	169.67	0	0	0	0	0
COG1892	N	31.92	23.38	0.15	8.15	27.69	31.31	762.85	75.61
COG1893	R	15705.4	27232.5	28762.8	31134.5	26219.8	20131.9	18319.3	30527.9
COG1894	G	3431.3	3130.91	8707.05	17573.3	17119.5	17863.8	10214.9	4067.7
COG1895	R	75.4	35	24.57	628.97	305.57	65.94	314.81	35.31
COG1896	V	4169.53	14474.7	18025.5	16582.1	17045	16589.5	6060.49	28651.2
COG1897	S	5942.17	2845.44	5803.78	15600.4	15834.9	18120.1	7826.69	28264.6
COG1898	S	18165.4	15894.5	16024.6	34119.5	29214.7	22906.9	22990.7	30502.7
COG1899	J	9.5	251.5	713.5	0	4	5	0	30.5
COG1900	C	0	0	5	0	15	35	2	1
COG1901	K	389.38	425	2777.31	116.15	222	150.08	15	165.15
COG1902	F	19576.4	24511.2	40032	37584.1	38395.5	44190.6	37569.3	134876
COG1903	E	11691.3	3883.1	2124.71	17415.4	15584.5	17064.8	9181.7	2784.41
COG1904	K	14348.8	13363.8	11057.1	15881.9	12450.7	5234.12	11903	3239.88
COG1905	G	3525.12	2994.91	6928.38	33133.7	30380.9	31378.6	14477	5543.72
COG1906	H	83	32	2	1421	1964	1334	2493	456
COG1907	V	1	24	196.67	0	0	0	0	0
COG1908	R	157	181	56	15556	13247	13569.5	4256	1684
COG1910	N	611.53	743.2	1368.89	766	726.33	1156.37	309.25	24808.4
COG1912	H	1605.05	778.15	1281.16	152.66	2217.67	558.81	380.37	674.93
COG1913	R	2	13	25	0	1	0	0	1
COG1914	V	3245.76	14098.9	15510.5	1873.4	3773.59	4746.03	5406.97	27369.1
COG1915	E	643	271	343	16	488.5	1080.5	127	67
COG1916	S	1	15.5	227	0	0	12.5	0.5	0
COG1917	S	13961.4	14572.2	15248.1	19893.1	14207.1	8915.28	20019.2	53494.7
COG1918	P	34165.7	23882.1	21173.5	19772.7	25131.1	32411.1	33618.1	31487.3
COG1920	T	6.5	135	594	0	0	7	0	3.5
COG1921	E	11194.1	16121.3	13367.9	18205.7	19711.4	18038.2	12931.2	29642.2
COG1922	T	5811.77	2894.77	3422.63	1385.65	3783.6	4160.12	2980.59	26449.1
COG1923	K	7324.59	3854.76	8620.33	1357.47	3869.3	4575.9	5392.68	26962.1
COG1924	M	3136.2	824.38	332.15	3256.15	3148.77	3240.73	4106.85	753.69
COG1925	R	19416	20392.8	24653.2	35691.7	38379.8	37535.2	23386.7	58370.6
COG1926	F	5	152.25	560.09	0	6	24.08	2	9
COG1929	F	6778.11	26671.3	25541.6	17751.2	17597.6	18892.7	13465	29518.7
COG1930	R	4183.81	1241.45	392.02	1096.69	925.45	2586.64	2449.91	613.6
COG1932	X	15058.9	3771.73	10366	16871.3	13890.2	6217.03	16050.5	29110.1
COG1934	R	3009.82	2445.81	8308.59	1104.18	3228.85	1928.34	2371.37	26587
COG1936	P	623	264	9	4	155	207	92	17
COG1937	I	17087.7	18251.7	16770.7	17305.4	18869.6	22045.8	16204.4	4908.07
COG1938	V	0	70	448	0	3	23	0	49
COG1939	I	11742.2	15581.7	10942.8	16847.7	15757.5	18180.7	12197.4	2595.2
COG1940	S	57909.5	77892.4	76476.8	110823	109953	101578	91652.7	100660
COG1941	E	1	36	209	0	0	16.5	0	0
COG1942	D	88.12	12536.8	13504.9	23.62	206.18	465.38	1033.82	713.89
COG1943	L	12792.1	51936.2	42882.3	14922.8	17573.5	18667.1	11159.5	4688.95
COG1944	M	2444.94	1754.81	2764.27	977.03	2897.67	1738.01	2325.87	26287.2
COG1945	C	0	48	0	1.25	3.25	2	0	0
COG1946	L	3017.18	3003.9	9448.78	1103.18	3119.85	1785.35	1538.82	26593.1
COG1947	H	26763.3	18888.5	21295.5	33649.6	29221.1	23369.3	24642.6	31420
COG1949	J	2941.32	2380.06	7492.84	1103.18	3117.85	1874.93	2406.37	26562
COG1950	D	1449.62	12759.2	11451.4	51.15	522.19	984.59	394.05	123.88
COG1951	R	28266.4	7665.2	10104.6	33820.4	31261.1	23371.9	23143.7	32482.5
COG1952	R	3004.82	2390.56	7705.84	1104.18	3113.85	1851.76	2339.37	26574
COG1953	K	125.73	418.48	1632.18	1424.37	1967.18	1373.65	2502.62	680.99
COG1954	G	6055.42	2004.17	698.18	16875.6	16744.7	17652.3	7720.08	2740.39
COG1956	I	22352	17268.6	16430.3	19266.9	16761.2	7185.5	18803.6	29351.5
COG1957	C	5122.54	14925.1	15219.1	2145.89	6107.03	3373.67	3162.91	52415.2
COG1959	T	40971.2	28636.2	33989.5	51791.7	53169.4	61270.2	41604.1	61708.1
COG1960	M	48480.1	25512.6	66307.5	73543.7	69152.3	63218.6	37437	239821
COG1961	S	88132	96564.2	74540	68456.1	69619.6	71042.5	64593.3	41222.1
COG1963	H	8888.52	3151.03	1734.91	15727	14955.2	15819	7286.25	2134.77
COG1964	S	0.2	0.4	244.2	4	26.5	37.5	1.2	2
COG1965	S	2904.41	2041.67	5429.83	1103.18	3099.6	1811.34	2332.37	26402
COG1966	H	15335.2	7100.1	9430.86	34397	35530.8	35819.3	18558.5	56699.6
COG1968	J	26823.4	19570.6	23118.6	33764.6	29525.4	23398.8	26797.5	31535.6
COG1969	P	2156.99	986.5	830.16	900.91	2855.92	1386.5	523.67	25388.3
COG1970	N	25458.7	17989.9	16492.6	32693	28054.6	21934.9	24661	6417.81
COG1971	F	13447.7	4205.8	2096.9	18408.7	19026.6	22928	19354.3	4673.81
COG1972	R	16876.8	18737.7	21486.4	1844.36	7591.17	4592.48	5825.81	28310.6
COG1974	J	16975.8	19091.4	21461.6	19033	21875.9	21839.1	15628.7	30622.3
COG1975	G	1552.82	2192.59	6227.99	16384.4	14243.9	15078.9	4747.07	27120.3
COG1977	G	3047.11	3039.19	10026.6	14476.2	14225.6	14063.8	3500.57	27922.8
COG1978	H	0	8	58	0	0	5	0.5	1
COG1979	M	18330.9	6963.87	6799.86	35721.3	33395.3	34829.9	17225.5	55429.6
COG1980	E	0	39	0	0	0	2.5	0	0
COG1981	P	133.61	1034.09	4064.45	1	31	122.5	1.45	269.9
COG1982	J	20162.3	7414.31	6100.49	19720.1	23819.2	24922	19455.1	31243.5
COG1983	U	16145.1	15444.3	17715.7	17790.9	14401.8	6403.58	14687.3	28821.1
COG1984	K	2436.6	1991.5	7625.59	371.18	2632.93	1027.51	1279.37	2065.12
COG1985	F	1471.8	1047.93	3652.12	75.86	749.14	3328.76	3158.55	660.66
COG1986	H	2879.49	1592.79	4315.58	1101.18	3069.85	1531.7	638.79	26137.1
COG1987	G	6344.73	3797.37	9268.09	2006.41	2424.37	4922.99	3471.33	50990.6
COG1988	R	2609.69	1534.49	1993.5	256.47	2364.54	2207.44	1839.2	1837.77
COG1989	R	5657.22	14979.5	17805.8	1499.54	1933.13	4022.48	6786.89	25919.7
COG1990	R	9	63	319.5	4	295	834	32	97.5
COG1993	E	848.33	299.44	1002.99	82.15	97.69	199.06	627.1	135.11
COG1994	M	13447.5	5683.92	9248.14	16873.6	16375.4	20722.6	10982	27610.2
COG1995	R	15126.3	3614.58	10371	19101.3	15692.9	6444.2	13482.1	29309.4
COG1999	R	1441.95	2800.49	10860.3	945.72	929.5	1215.82	161.06	25362.5
COG2001	C	18138.9	15955.9	16739.3	16948	13683.5	7425.07	17624.7	29198
COG2002	F	9240.59	2901.92	1532.51	655.72	2181.08	8507.95	7337.08	1056.51
COG2003	P	28362.6	19845.2	21136.8	33797.4	31304.5	23822.7	25043.7	31906.2
COG2005	J	2197.59	1444.48	2729.61	912.43	2814.42	1704.72	2331.47	26308.8
COG2006	K	1322	840	952	198.25	828.75	1589.5	274.5	105
COG2008	N	11612.3	5944.94	12418.7	18791	19491.1	20509.4	12905.3	29522.5
COG2009	S	3578.01	2968.03	8784.75	1852.18	3754.67	2561.72	807.04	51126.7
COG2010	C	1583.17	3207.76	14059.9	958.52	1059.93	1408.15	219.57	26968.2
COG2011	K	13613.8	29107.8	28828.4	17279.6	18434.2	19297.2	17826.3	5761.92
COG2013	R	7195.67	3158.36	2619.77	14602	12984.4	18736.6	9196.42	27052.3
COG2014	V	0	46	154	0	1	1	0	2
COG2015	S	138.5	268.15	1220.95	21.04	30.75	75.66	7.49	118.3
COG2017	G	24316.6	52776.6	45804.7	52188.3	43732.8	41042.2	32170.8	34503.7
COG2018	S	47.53	458.76	1811.59	1.25	5.75	66	0.5	28.38
COG2020	R	1449.85	2153.64	8422.42	1103.4	1208.76	1632.02	5414.25	26035.2
COG2021	C	644.33	1522.89	4926.8	752	612	1230.87	1905.58	25216.2
COG2022	T	11126.5	5344.16	10030.4	18536.9	18779.4	19098.6	9552.89	28816.8
COG2025	U	39463.8	11868	14752.6	35520.6	31210.8	28132.9	26627.5	57371.8
COG2026	R	837.04	1179.78	6851.71	2848.27	1275.5	789.41	791.12	921.69
COG2027	V	15134.2	3259.97	8463.3	32132.9	26466.9	18532.3	16740.7	30329.2
COG2030	O	14001.7	15391.4	23912.4	35174.9	28310.9	22457	20650	5857.25
COG2031	J	920.95	1102.65	1984.4	20076	18056.8	17230.2	9636.95	27499.8
COG2032	F	2238.55	1498.78	3101.11	966.58	2897.92	1704.22	4946.89	26389.2
COG2033	M	10274.5	3416.35	1408.43	16760.1	15760	18579.9	11389.2	2607.22
COG2035	U	4903.88	14439.1	14406.5	17562.5	15391.7	18941.5	9990.16	27501.6
COG2037	P	1	24	196.67	0	0	0	0	0
COG2038	F	26713.5	6980.41	9141.96	33475.6	28901.1	22818.6	20063	30666.4
COG2039	H	4500.2	13683	11222.3	16644.7	14662	15658.8	6563.22	27192.6
COG2040	C	24.9	208.37	843.87	13.37	15.76	38.17	18.62	401.42
COG2041	J	2527.48	2198.96	7069.19	978.28	2860.17	1555.62	595.29	26239.4
COG2043	N	0	0	163.67	0	16	35	2	1
COG2044	G	1	99.45	400.55	0	6.75	20.7	0.25	80.1
COG2045	T	3818.91	1228.65	495.32	16472.5	13936.5	15987.6	7406.56	2072.6
COG2046	S	55.5	101.42	773.74	1	20	46.53	2.5	106.77
COG2047	R	0	0	396	0	0	7	0	0
COG2048	G	157	183	502	15563	13258	13558.5	4256	1684
COG2049	R	2400.19	1671.19	5858.5	371.18	2624.18	969.76	1279.37	1895.12
COG2050	M	23434.7	11948.5	37388.5	23620.8	24579.3	14653.5	17467.1	157448
COG2052	G	4388.91	1350.65	525.82	1782.29	3028.2	4829.7	5669.06	883.6
COG2054	E	1	22	9	0	0	0	0	0
COG2055	G	8997.5	3011.51	2903.21	291.05	3323.92	1438.99	5827.76	2233.76
COG2056	C	1929.07	2104.44	5667.27	17093.2	14514.2	15202.4	6363.58	27046
COG2057	R	2418.13	3209.54	9469.93	21131.9	17542.7	19028.7	10260.4	52874.5
COG2059	C	49590.5	12384.5	15745	69411.6	58039.2	49255.2	55919.3	36095.2
COG2060	C	5051.88	2385.54	4499.6	3372.74	3929.76	5347.09	9041.12	26593.6
COG2062	I	3046.52	2948.96	9300.04	1112.18	3124.85	1903.84	2408.57	26638
COG2063	S	3638.87	2852.05	8091.25	1860.93	3690.28	2614	784.04	51129.4
COG2064	N	769.66	976.01	2557.39	761	581.93	904.7	139.25	24957.2
COG2065	M	11597.6	16309	14027.5	372.29	1927.2	3932.73	5932.79	1101.75
COG2066	S	9341.84	15883	15141.1	19007.4	20500.3	17791.7	7822.34	29404
COG2067	J	4911.58	5058.99	18060.7	18642.8	18274.2	17907.7	8148.17	53881.2
COG2068	J	5833.45	3245.24	4908.61	16643	15053.5	20048.8	8880.84	27442.6
COG2069	H	644	294	59	16	230.75	363.75	95.75	23
COG2070	G	29514.4	9065.64	12252.5	50888.7	42061.4	40977.5	32883	57125.3
COG2071	H	5906.3	14857.2	14859.5	22033.9	19579.6	20475.5	16329.3	28333.6
COG2072	C	239.51	2073.17	11073.5	2.37	54	316.01	8.37	787.95
COG2073	V	4349.81	1475.45	677.09	16735.3	14331.2	16327.1	6823.82	2327.91
COG2076	F	9707.73	18199.3	24239.6	3486.41	11436	5800.37	4674.65	81530.4
COG2077	E	26016.4	6604.64	5201.54	30340.8	26119.5	21228.7	18959.9	30207
COG2078	M	0	257.25	498.75	0	27	124.25	10.5	8
COG2079	O	99	470.6	2421.18	17	75	256	127	844.3
COG2080	E	5178.14	3526.24	9954.26	16691.3	15296.1	18764.2	7893.73	27906.4
COG2081	J	29352.9	22807.7	22548.3	15465.7	18548.5	22540.9	17208	29764.9
COG2082	C	11661.6	3955.5	2758.66	16802.3	15310	17030.8	8664.07	2753.06
COG2084	H	5270.01	17405.8	32044	15495.1	15651.9	17994.1	7019.7	54310.1
COG2085	G	1.48	238.17	1073.37	1.25	4.5	29.72	0.5	14.88
COG2086	C	39461.8	11852	14519.3	35520.6	31225.8	28186.4	26628.5	57308.8
COG2087	R	14746.5	6027.91	8353.46	18632.5	19473.1	20816.8	11058	28747.4
COG2088	H	4484.17	1628.7	1211.82	16727.7	14635.5	17273.5	7813.91	2264.7
COG2089	C	1710.79	1487.1	1664.31	3027.72	3443.65	4914.05	5065.55	25611
COG2091	H	3825.47	1798.24	2809.59	1601	5214.24	2152.91	2893.24	27106.8
COG2094	P	4387.52	13526	11348.4	1712.29	2688.7	4023.73	5392.06	1007.08
COG2095	J	18305.7	5445.31	13993.7	21765.4	21349.6	10757.2	19262.1	56467.1
COG2096	H	14239.3	3194.59	8861.68	32994.9	24736.6	17909.3	16011	4939.75
COG2099	R	11662.8	3922.9	2665.86	16802.3	15295	16983.8	8662.27	2758.06
COG2102	P	4306.49	1973.73	4340.7	451.45	1091.06	1567.4	1115.15	373.56
COG2103	S	5536.62	13943.4	14172.8	1510.38	3936.24	3161.34	7080.95	2413.38
COG2104	S	11121.5	5370.16	10003.9	18543.9	18816.4	19129.1	10267.9	28886.8
COG2105	R	5678.22	2230.23	4978.69	489.58	2982.3	1773.06	1352.39	1490.15
COG2107	P	1	8.25	399.75	0	115	56.58	32	7
COG2108	H	16	71	79	63	97	57	94	17
COG2109	J	18749	4251.12	8475.85	32820.9	27118.8	20779.1	19643.2	30892.1
COG2110	M	9539.26	4039.97	4999.34	540.99	3970.75	4231.01	6619.96	1982.35
COG2111	T	1.36	175.17	278.54	3	20	81.5	122	65.87
COG2112	I	125	39	4	21	54	190	49	9
COG2113	T	1941	2420.52	10905.2	2720.34	3338.68	2932.31	2824.33	26874
COG2114	R	749.16	1719.14	8172.68	750	576	1009.42	206.75	25399.8
COG2115	C	193.2	103.26	831.2	783.3	670.31	1203.28	953.29	717.51
COG2116	O	21748.9	20524.8	22803.5	17333.8	24172.1	21823.4	14317	31820.9
COG2119	G	1336.16	1664.19	6381.5	942	879.18	1124.92	157.25	25074.7
COG2120	P	55.12	1500.12	6045.44	51.25	416	1018.17	2734.65	797.94
COG2121	R	205.32	304.63	776.9	16425.5	13620.7	13745.7	4500.95	1728.21
COG2122	H	2	0	41	0	15	37.5	2	8
COG2124	L	210.86	12542.3	19288.8	3	30.25	184.14	3.25	744.5
COG2127	M	5725.42	3109.21	9261.36	1305.61	3590.79	2383.54	1459.38	26547.3
COG2128	S	5009.95	4208.04	11986.7	2016.21	5931.52	3247.76	1868.18	52365.9
COG2129	F	37.67	238.5	1330.5	6	326	1076.67	1734.33	346.5
COG2130	K	2888.61	2202.22	6799.42	1093.03	3084.6	1636.26	529.54	26228.5
COG2131	R	17017	15037.3	14706.6	32605.5	25272.4	20968.1	20787.4	4817.75
COG2132	J	3773.41	2363.75	7659.36	422.06	4631.27	1741.12	3546.66	3445.99
COG2133	G	2858.14	3763.41	13072.8	3222.49	3815.18	3996.39	3674.99	51159.3
COG2134	C	26.12	74.42	236.19	17.37	18.5	27.25	18.62	370.65
COG2135	Q	1666.65	1729.61	5053.06	305.78	2398.42	710.29	3166.79	1637.35
COG2137	X	26711.9	19289.2	20724.7	33601.7	29012.1	23097.3	22306.8	31148.6
COG2138	J	49.2	188.54	1436.88	1	7	44.53	0.7	220.94
COG2140	E	3.12	15.62	179.5	3.25	7.5	189.25	17.5	110.38
COG2141	I	3657.68	5150.97	23697.8	409.02	4650.7	1892.14	1945.04	4492.31
COG2142	I	3573.65	3119.56	8626.51	1852.18	3652.85	2520.59	776.54	51115
COG2143	L	47.42	162.13	562.4	0.15	5.69	29.89	41.85	57.61
COG2144	A	0	0	24.67	0	0	0	0	8
COG2145	S	13323.4	4483.96	3496.86	592.72	4287.05	4242.62	8973.53	2046.87
COG2146	C	2552.63	2968.56	13129.1	363.55	2581.53	1008.53	589.61	2246.33
COG2148	U	43013.1	34150.9	37043.9	79664.7	65081.2	58817.5	52588.2	13120.7
COG2149	F	1588.49	555.52	1004.19	159.18	2213.17	519.9	365.29	1062.93
COG2151	K	12158.9	13516.6	15423.9	15701	10257.3	3375.71	10316.2	2539.45
COG2152	N	238.86	160.22	280.58	1579.11	1660.45	2732.81	1924.68	511.87
COG2153	V	8062.26	39949.9	39708.3	17112.9	17475.7	18446.9	8204.8	29183.6
COG2154	F	1357.49	1771.57	7505.91	935.15	872.93	1130.18	158.25	25214.1
COG2155	K	7930.22	13906	9816.75	613.83	1589.38	5995.53	7703.62	944.84
COG2156	K	6638.87	2847.54	4418.26	3522.4	6126.43	5820.43	9393.79	27227
COG2158	I	83	32	2	1421	1949	1299	2491	455
COG2159	L	37.9	490.4	5469.85	12.64	370	990.53	759.84	220.04
COG2160	H	1648.5	12187.9	9592.35	870.96	2505.21	571.97	678.43	1145.14
COG2161	R	1412.53	13289.4	19147.6	1326.82	1359.95	1513.6	833.82	754.7
COG2162	H	1601.11	828.74	1282.21	162.43	2221.85	563.87	375.54	1082.95
COG2164	P	0	0	9	0	0	0	0	0
COG2165	C	19057	9870.01	24470.9	3805.13	9108	7724.94	12523.6	53765.5
COG2166	S	16684.5	3558.19	7063.04	16968.9	15543.6	5487.79	12955.2	29745.4
COG2168	I	2897.91	1891.42	4749.24	1103.18	3094.6	1766.34	2338.37	26429
COG2169	C	3012.6	1979.22	5495.33	1114.18	3133.35	1764.44	647.29	26215.5
COG2170	M	1632.36	779.37	3551.12	160.03	2225.92	571.09	432.54	1247.33
COG2171	P	14740.3	18225.9	19081.6	17070.5	18405.3	18960.6	14617.9	29312.1
COG2172	F	12485.8	4603.24	4566.41	16924.3	16503.8	19645.4	15099.7	3169.57
COG2173	O	12036.1	12827.2	10761.9	15603.8	9812.36	2116.23	10291	2261.06
COG2175	K	1659.02	1571.58	5623.83	159.03	2256.42	719.51	452.29	1715.28
COG2176	O	11742.5	15590.7	10863.3	16840.7	15748	18177.4	12471.4	2735.78
COG2177	J	19470.1	16564.8	19092.6	33574.6	28130.4	22559.9	22940.8	31264
COG2178	H	0	196	409	0	0	0	0	0
COG2179	R	17.76	11827.5	9769.24	17.4	375	1071.6	172.6	170.87
COG2180	C	3176.22	1214.93	1519.53	318.06	4427.59	1034.35	907.83	2267
COG2181	G	3177.22	1210.93	1645.53	318.06	4442.59	1070.18	909.83	2266
COG2182	H	6344.95	14530.2	19451.5	811.58	3667.7	2663.94	1352.64	1758.11
COG2183	E	26721	18935.4	19215.2	33646.6	29104.1	23336.9	24708.8	31298
COG2184	K	1610.4	12260.8	10142.1	265.28	2774.67	1593.34	457.12	1108.76
COG2185	E	2415.49	1248.45	1742.28	16732.2	16245.7	14758.7	5858.83	2798.24
COG2186	H	17464.3	20559.1	30985.2	19774.9	29951.9	23567.7	15786.3	61282.4
COG2187	F	3.25	258.05	877.41	0	6.75	28.5	0.25	94.65
COG2188	N	29578.5	71487.3	71486.1	81322.2	78140	83733.4	52137.6	41932
COG2189	R	16.92	40.25	245.75	122	484.25	1121.42	886.83	175.5
COG2190	N	7533.17	38258.3	32399.5	18268.1	18637.9	19756.6	38663.8	31227.5
COG2191	J	21	69	92	12	102.75	247.75	5.75	12
COG2192	R	9.25	315.3	1083.82	0	9.5	43	0.5	160.65
COG2193	R	3602.81	3867.55	11416.9	1851.18	3697.6	2665.01	775.04	51228.5
COG2194	T	19669.2	4611.69	8002.55	18161.6	20080.9	5884.06	13634.3	31880
COG2195	O	75345.2	29382.6	25042.1	100112	85216.6	65457	68404.5	66716.3
COG2197	H	72837.7	49057.3	76381.5	56959.3	57676.5	29630.3	47715	218843
COG2198	K	1551.25	1797.05	7553.4	2475	3073.68	2553.5	2898	25846.7
COG2199	J	43943.9	29152.5	75487.3	108856	115055	122523	59316	274252
COG2200	J	33830.9	22085.3	58669.5	44103.1	61882	52350.9	47626.3	267415
COG2201	O	3577.37	3793.12	11641.7	1909.41	2107.12	4325.22	2555.58	51056.5
COG2202	R	578	695	1405.5	750	584	982.5	139	24767.5
COG2203	J	5	371.25	1169.75	0	20.75	75.5	2.25	97
COG2204	K	16868.2	16416.2	56232.4	46457.6	46277.4	46118.3	17045.6	209894
COG2205	L	6504.58	2737.54	3757.69	1227.72	3668.12	4211.65	8347.45	26813.7
COG2206	J	11434.9	5974.39	11364.7	2389.01	2872.23	9856.01	9124.09	51115.8
COG2207	K	161588	105876	128398	142152	135291	97200.6	135064	236424
COG2208	S	868.29	1272.62	5136.02	16497.7	13653.4	15595.3	6067.81	2422.51
COG2209	J	13365.4	2551.52	5366.45	16643.2	11110.2	4478.11	12101.2	27470.5
COG2210	E	1	150.44	305.45	22.57	42.77	15.3	3.41	10.65
COG2211	C	23927.7	29521.8	26695.8	34757.9	30653.5	22622.3	28811.7	33892.9
COG2212	C	468.27	1365.11	6386.37	119	268	330.92	200.25	431.77
COG2213	E	2536.97	24440.4	21806.2	447.03	2756.35	1196.86	1413.29	1912.34
COG2215	K	1808.9	644.99	1090.03	3228.28	4753.17	2325.59	5517.12	2212.96
COG2216	C	4482.88	1873.54	3830.6	2622.74	3373.76	4486.59	8904.12	1846.64
COG2217	S	62620.9	113053	109117	71395.6	63333.7	52743.2	54746.9	89519.8
COG2218	Q	1	24	196.67	0	0	0	0	0
COG2220	J	42889.8	33647.2	35631.9	48389.1	39267.9	29754.6	40376.5	34677.8
COG2221	G	18489.9	5544.99	1582.88	17333.6	16377.8	18728.5	12898.8	2633.79
COG2222	T	5648.91	26087.1	21359.6	4686.81	6121.45	8125.62	11544.9	51435.2
COG2223	F	5116.81	3858.84	11933.4	14843	16678.6	16458.6	4622.86	5418.32
COG2224	O	2937.71	2370.43	6932.28	1101.18	3096.85	1629.39	561.24	26299.2
COG2225	E	1406.47	1972.43	7583.54	952.52	913.18	1202.05	210.57	25782.2
COG2226	H	42171.1	23604.8	33459.4	47893.8	40195	27170.4	41680.8	35441.1
COG2227	J	5662.26	3997.75	11873	2199.61	6190.7	3332.21	2037.33	52393.8
COG2229	J	70.94	558.9	2304.18	1.25	6	76.75	0.5	29.38
COG2230	C	7843.22	16431.7	22452.2	2063.47	4265.05	4969.76	2942.35	51995.4
COG2231	V	0	90.25	421.75	0	17	50.58	2	5
COG2232	M	1	24	196.67	0	0	0	0	0
COG2233	R	50438.5	36239.2	37407.4	81682	71909.6	58812.8	52633.7	39964.2
COG2234	S	3736.61	3325.02	7247.52	2607.17	4260.24	3350.27	829.96	75555.3
COG2235	I	2639.41	13181	13636.5	285.3	762.12	923.91	1212.6	916.5
COG2236	I	637	977.5	2518.01	751	669	938.75	234.5	24921
COG2239	P	12966.8	19193.2	26832.4	20305.7	19011.2	22241.3	16011	79185.9
COG2240	C	15929.1	5098.52	3560.09	4680.58	9917.15	8440.85	14210.7	4579.1
COG2241	S	11591.4	3689.45	1163.59	16739.9	15163.2	16761.3	8558.72	2529.31
COG2242	S	11661.9	3933.28	2732.22	16891.4	15373.5	17013.9	8668.5	2756.39
COG2243	B	4481.8	1787.7	2495.51	17349.4	14591.5	16432.1	7096.7	2593.71
COG2244	C	79877.4	63687.9	60391.1	128296	105938	86447.6	86133.3	46291.3
COG2246	H	11763.1	16302.7	15534	1362.16	2993.17	5525.34	9439.42	1748.46
COG2247	O	72510	22460	7636	660	9730	6562.31	18400	2220
COG2249	E	6209.25	15134.5	19400	1554.77	7663.86	2440.17	7181.13	4691.92
COG2250	C	8	81	97	46	32.2	14.5	6.7	2.6
COG2251	J	6	64.5	522.5	0	5	28.5	0	96
COG2252	S	25894.9	33597.7	30486.6	22393.8	27636.9	30975.6	28734.7	57439.4
COG2253	R	4.4	6	85	2.4	283	917.8	562.6	146.6
COG2255	H	26778	19389.4	21991.7	33649.6	29227.1	23395.3	25050.8	31546.5
COG2256	P	26751.1	19432	22069.5	33695.4	29319.4	23434	27714.5	31753.9
COG2257	R	3932.46	1803.94	2472.88	961.14	1137.26	3240.06	2901.96	25180.7
COG2258	C	5104.23	2818.56	3778.45	2536.43	5326.42	3838.45	4432.57	26973.1
COG2259	E	28261.7	6518.79	18153.5	32588.6	23383.3	7464.78	21825.5	56407.9
COG2261	Q	3474.5	48445.1	42061.2	406.09	4560.09	1220.73	1587.71	2590.81
COG2262	J	34014.2	21663.2	22702.2	33775.7	30188.1	24075.3	26470	31687.6
COG2264	M	30408.9	20121.6	20855.3	33809.8	29448.3	25346.2	24049.9	31288.3
COG2265	J	43903.2	38499.7	42037.5	36251.4	37715.8	31649.4	40561.7	85558.1
COG2267	H	21242.6	22398.2	30170.9	19314.9	23029.3	23659.6	20419.1	81852.9
COG2268	C	5253.18	14062.1	12579.7	2811.77	5494.33	5277.53	7961.64	26650
COG2269	E	2352.07	1450.01	5197.1	353.18	2546.1	938.26	2202.62	1611.82
COG2270	I	7358.93	2961.75	3305.92	175.4	1475	1888.73	4686.8	776.45
COG2271	J	24611	12566.7	31749.9	21108.6	35708.6	29317.1	24645.9	40256.1
COG2272	P	13.41	321.34	2132.56	17.23	17.79	105.72	7.05	295.42
COG2273	P	140.14	120.3	129.75	67	148.08	245.19	2750	232.58
COG2274	R	27378.1	5028.09	10716.2	33929.1	25268.8	8123.82	26584	31559
COG2301	T	1823.5	1509.6	6051.9	18074.5	15952.7	17205.1	9859.16	3502.04
COG2302	N	11742.2	15590.7	10944.3	16847.7	15759	18182	12472.4	2735.7
COG2303	W	1691.38	3480.93	17545.6	956.99	957.43	1437.92	211.44	26577.6
COG2304	F	1169.91	1442.99	2595.64	1617	1148	1746.75	289.25	49603.8
COG2306	E	12.36	166.55	458.5	0	12	27.77	5.5	56.5
COG2307	I	24.37	418.47	2148.97	1.25	15.25	74.25	1.75	161.43
COG2308	H	65.03	835.16	4339.3	1.25	24.25	142.83	2	279.58
COG2309	C	13183.2	16339.2	12013.2	18951	19747.1	22534.3	18706.5	3767.55
COG2310	R	63.5	309.32	2204.68	48	495.75	824.75	845.25	510.5
COG2311	E	2257.83	1405.14	2005.16	1895.92	3690.56	2803.44	1503.21	26247.3
COG2312	P	12.5	214.7	221.47	61	95	68.2	11	10.1
COG2313	H	1308.5	1272.42	1739.74	1067	1282.75	2143.53	686.75	25362.8
COG2314	G	16.81	268	1079.6	4	26.75	79.77	6.45	175.15
COG2315	J	16736.8	15431.9	16744.5	19046.3	17999.9	6910.93	20361.5	30407
COG2316	V	195	289.5	1195	68	734.25	1530	1138.75	194
COG2317	O	4334.86	13961.3	14066	17578.5	14820.7	15654.8	6358.12	27367.9
COG2318	R	36.24	703.75	3540.97	2.15	15.93	81.78	1.75	188.61
COG2319	G	1	163	718	0	0	7	0	31.5
COG2320	C	2939.36	1144.2	1304.35	413	695.75	900.67	4434.25	634.2
COG2321	R	1689.13	1208.06	4354.91	162.03	2255.67	875.06	2250.54	1642.33
COG2322	H	7.06	235.87	429.44	0	6	7.8	0.7	33.27
COG2323	S	10149.4	15002	10926.6	709.48	4477.23	9346.1	10929.1	2074.26
COG2324	I	0	0	26	0	0	0	0	0
COG2326	R	744.64	2534.31	11079	149.77	612.43	1249.65	124.82	1066.59
COG2327	C	727	429.64	817.35	1453	2192.5	1710.11	2616.5	846.44
COG2329	H	214.09	860.73	3031.22	22.49	43.11	160.65	129.94	669.1
COG2331	D	12	460.3	2936.74	0	28	116.67	3.5	116.9
COG2332	M	2971.41	2369.62	7208.54	1104.18	3120.6	1844.54	2231.37	26462.1
COG2333	S	18600.1	19073	19712.4	1723.31	6121.1	9140.31	13202.9	28031.8
COG2334	H	14292.7	6128.94	9997.07	18253.5	18469.3	22774.6	14445.1	29290.9
COG2335	J	140.98	576.65	3136.95	2	7.08	51.42	8.2	319.08
COG2336	K	3178.98	12647.5	9415.99	299.32	4398.34	956.68	711.84	1289.16
COG2337	L	7727.79	25916.7	19977.4	745.11	6707.67	7566.33	9485.15	2520.28
COG2339	E	658.36	562.97	770.74	21	346.25	506.89	273.75	376.27
COG2340	H	4458.07	1912.46	2179.35	374.29	876.95	2958.35	3083.56	616.62
COG2343	J	63.5	58	1339.34	1	0	13	0	110
COG2344	H	11712.5	27422.7	21475.9	14643.4	14068.3	17925.3	10192.2	2557.51
COG2345	H	1095.5	1619.92	5799.94	884	811.68	1073.07	300	25189.9
COG2346	R	676.81	1398.57	5238.17	751	586	1022.58	251.7	25079.6
COG2348	K	32.28	457.43	715.15	0.15	10.69	44.08	274.35	56.61
COG2350	J	6657.52	3751.61	8627.99	1326.18	3648.53	2834.01	3216.37	27027.5
COG2351	M	144.31	790.91	3588.87	5.62	300.43	1011.67	572.37	449.87
COG2352	H	2959.82	2449.76	7605.64	1105.18	3138.85	1857.46	2974.37	26661.1
COG2353	E	3621.59	4087.36	13120.8	1846.81	3809.28	2738.88	1154.37	51616
COG2354	R	2998.65	2268.51	7373.52	1104.18	3107.85	1843.67	2302.54	26561.1
COG2355	H	16680.5	2977.7	4448.41	16928.2	13383.1	8511.37	18389.9	3528.54
COG2356	S	3785.14	3050.59	10885.4	1341.18	3538.6	1838.57	681.44	26570.3
COG2357	H	23953.3	19578.2	12596.9	17353.4	17658.2	21242	22414.6	3957.81
COG2358	J	1254.39	2057.42	10188.4	1751.45	2617.86	2199.94	3661	1630.65
COG2359	P	4324.77	1528.2	732.82	351.29	947.45	2859.64	5770.31	593.1
COG2360	T	3012.92	2665.71	8265.86	1169.61	3195.79	1730.54	671.88	26414.3
COG2361	E	48	188.3	382.47	530.82	211.82	69.14	270.21	101.61
COG2362	T	1397.5	754	708.34	104	610.5	847.5	1124.5	193.5
COG2363	G	2947.08	2588.58	6765.39	1103.18	3110.85	1827.64	2339.27	26513.2
COG2364	P	4568.02	1788.22	1858.04	31568.1	28159.4	31873.7	19311.6	5107.31
COG2365	J	1556.83	737.25	2002.06	413.63	960.68	1669.9	6459.35	919.96
COG2366	R	666.2	1521.8	5047.07	753	592.18	1011.5	247.7	25252.8
COG2367	R	4083.91	1592.05	2669.93	18242	16642	18779.1	9867.33	2703.69
COG2368	G	91.12	181.12	887.62	2292.37	2250.5	1498.58	2903.12	743.75
COG2370	S	604.75	898.05	2269.9	750	561.75	956	141.25	24893.7
COG2371	S	686.04	768.14	2270.93	17.25	180.75	354.17	230.58	723.2
COG2372	U	1630.02	1024.26	2700.08	159.03	2224.67	599.21	481.54	1367.58
COG2373	Q	14303.6	2744.87	3531.62	18662.3	14841.7	5167.09	13153.2	28397.6
COG2374	J	1713.77	2085.86	8841.42	1050	1096.18	1234.52	558.25	25419.6
COG2375	J	2321.99	1420.42	5806.66	343.18	2520.6	827.84	501.54	1691.22
COG2376	O	4424.79	13371.3	11028.6	18023.3	15962.3	17322.8	9826.05	3847.31
COG2377	P	3010.92	2559.66	7994.34	1159.04	3177.22	1882.85	2360.67	26622.7
COG2378	R	10838.7	5773.91	11981	3951.96	6213.43	13029.6	17797.2	28383.6
COG2379	Q	73.75	486.05	2640.07	5	335.75	951	39.75	271.15
COG2382	F	3909.5	1777.53	1889.74	1540.69	5755.07	2450.16	9988.38	2818.89
COG2384	D	11977	15950.5	13923	541.84	2483.13	4656.1	7788.41	1138.34
COG2385	G	3683.28	1091.62	517.61	298.57	1548.4	3683.62	1688.96	433.66
COG2386	I	2971.41	2351.62	7306.54	1104.18	3120.6	1844.54	2231.37	26462.1
COG2388	L	21618.3	16779.6	17590	32537.8	27573.2	19563.7	18646.4	5555.13
COG2389	J	32.28	6.93	64.15	0.15	0.69	14.58	41.85	1.61
COG2390	O	14535.5	16695.8	15398.6	2159.83	6294.56	5724.19	9674.46	3114.22
COG2391	H	3399.15	2786.01	10035.9	1230.18	3342.53	1947.12	2618.54	27235.2
COG2402	J	0	21.33	5.17	0	0	0	0	0
COG2403	G	0	196	347	0	0	0	0	0
COG2404	H	6	22.67	441.66	866	270	177.61	147	11.27
COG2405	C	15	124.22	15.44	0	2	0	4	0.67
COG2406	O	0	28	353.57	126.82	198.82	219.14	23.71	31.71
COG2407	R	5323.34	1568	765.52	3453.69	6471.31	5868.01	6363.14	2274.91
COG2409	H	277.72	437.92	3665.84	63	67	167.64	93.5	364.47
COG2414	P	641	1175.2	2034.3	14130	11643	13280.2	1316	26362.1
COG2421	J	736	455.33	1971.46	1495.12	2249.25	1779.58	2824.87	581.87
COG2423	M	8784.7	15592.9	15614.3	861	2089.93	2415.4	2517.45	25717.6
COG2425	S	2313.99	1083.62	3484.83	461.75	2980.42	1795.98	1074	1565.53
COG2426	R	171.5	118	372	44	548.75	1301.83	539.75	174
COG2427	O	0	72.22	94.44	0	2	2.33	0	4.67
COG2430	G	0	7	11	0	1	0	0	0
COG2431	R	2243.57	1245.43	4186.18	345.18	2523.1	889.26	2206.12	1602.32
COG2440	H	5331.97	1961.42	1258.89	2080.98	7435.51	2476.72	1495.01	27590.8
COG2442	S	6	267	274	0	0	2.5	0	104
COG2445	P	650.27	348.42	96.26	10.29	22.2	1563.39	1343.06	153.27
COG2452	J	0	0	0	0	0	7.5	0	142
COG2453	R	497.88	537.8	3163.71	126.15	236.18	163.08	96	189.64
COG2454	G	2716	868	158	168	520.75	754.25	206.75	62
COG2456	G	0	8	215.5	0	0	11.5	71.5	18.5
COG2457	V	1	24	196.67	0	0	0	0	0
COG2461	Q	12097.4	1003.7	873.8	14928.4	9597.5	2259.5	9428.1	1813.2
COG2501	J	14639.2	17462.8	16206.1	17948.9	18842.8	19763.9	13110.7	28974.5
COG2502	R	13417.1	4549.9	1760.24	17862.5	18746.9	20081.1	15401.9	4181.47
COG2503	N	921.84	230.93	377.05	1562.15	2139.69	1619.98	4456.68	734.76
COG2508	O	1262.11	708.94	2166.86	13.54	184.12	1858.45	1441.06	433.77
[truncated: 2,134 more rows]
